# Supplementary material for: A computational framework to assess genome-wide distribution of polymorphic human endogenous retrovirus-K In human populations
Source: PLoS Comput Biol. 2019 Mar 28;15(3):e1006564. doi: 10.1371/journal.pcbi.1006564 (PMC6456218; doi:10.1371/journal.pcbi.1006564)
Supplement: S1 Dataset — (XLSX) [file pcbi.1006564.s010.xlsx]

## Sheet: virus
virus name			chromosome	start	end	length in hg19	source#		length^	T	kmer cover%	status	our estimate|estimate from Wildschutte et al (11)
chr1_12840260_12846364			chr1	12840260	12846364	6104	Subramanian 2011		5818	3458	0.594362	Fix
chr1_13458305_13467826			chr1	13458305	13467826	9521	Subramanian 2011		9521	0		NI_duplicate
chr1_13678850_13688242			chr1	13678850	13688242	9392	Subramanian 2011		9102	5995	0.658646	Fix
chr1_150605284_150608361			chr1	150605284	150608361	3077	Subramanian 2011		3077	2278	0.740331	Fix
chr1_155596457_155605636			chr1	155596457	155605636	9179	Subramanian 2011		9179	478	0.0520754	Fix	1|0.14
chr1_160660575_160669806			chr1	160660575	160669806	9231	Subramanian 2011		9231	4147	0.449247	Fix
chr1_166574603_166580258			chr1	166574603	166580258	5655	Subramanian 2011		5655	4617	0.816446	Fix
chr1_207808457_207812636			chr1	207808457	207812636	4179	Subramanian 2011		4179	2941	0.703757	Fix
chr1_238925595_238927773			chr1	238925595	238927773	2178	Subramanian 2011		2178	1843	0.846189	Fix
chr1_36955490_36956728			chr1	36955490	36956728	1238	Subramanian 2011		1238	975	0.787561	Fix
chr1_73594980_73595948			chr1	73594980	73595948	968 (9186)	Bhardwaj 2015		9186	5263	0.572937	NI$
chr1_75842771_75849143			chr1	75842771	75849143	6372	Subramanian 2011, Wildschutte 2014		6372	596_no LTR coverage	0.0935342	Poly	0.43|0.37
chr2_130719538_130722209			chr2	130719538	130722209	2671	Subramanian 2011		2671	1345	0.503557	Fix
chr3_101410737_101419859			chr3	101410737	101419859	9122	Subramanian 2011		9122	4155	0.455492	Fix
chr3_112743479_112752282			chr3	112743479	112752282	8803	Subramanian 2011, Wildschutte 2014		8803	1094	0.124276	Poly	0.98|0.84
chr3_125609302_125618416			chr3	125609302	125618416	9114	Subramanian 2011		9114	4166	0.457099	Fix
chr3_148281477_148285396			chr3	148281477	148285396	3919	Subramanian 2011		3919	217	0.0553713	Poly	NL
chr3_185280336_185289515			chr3	185280336	185289515	9179	Subramanian 2011		9179	1126	0.122671	Poly	NL
chr3_75600465_75609150			chr3	75600465	75609150	8685	Subramanian 2011		8685	7284	0.838687	Fix^^
chr3_9889346_9896236			chr3	9889346	9896236	6890	Subramanian 2011		6890	4622	0.670827	Fix
chr4_161579938_161582360			chr4	161579938	161582360	2422	Subramanian 2011		2422	469	0.193642	Fix
chr4_165916840_165924068			chr4	165916840	165924068	7228	Subramanian 2011		7228	5388	0.745434	Fix
chr4_191027414_191034701			chr4	191027414	191034701	7287	Subramanian 2011		7287	7533	1.03376	Fix
chr4_234989_239459			chr4	234989	239459	4470	Subramanian 2011		4470	4236	0.947651	Fix
chr4_3980069_3988631			chr4	3980069	3988631	8562	Subramanian 2011		8562	4832	0.564354	Fix
chr4_69463709_69469223			chr4	69463709	69469223	5514	Subramanian 2011		5514	4774	0.865796	Poly	NL
chr4_9123515_9133075			chr4	9123515	9133075	9560	Subramanian 2011		9560	5788	0.605439	Fix
chr4_9659588_9668650			chr4	9659588	9668650	9062	Subramanian 2011		9062	5081	0.560693	Fix
chr5_154016502_154024214			chr5	154016502	154024214	7712	Subramanian 2011		7712	6699	0.868646	Fix
chr5_156084717_156093896			chr5	156084717	156093896	9179	Subramanian 2011		9179	610	0.066456	Poly	0.99|0.94
chr5_30487114_30496205			chr5	30487114	30496205	9091	Subramanian 2011		9091	3301	0.363106	Fix
chr5_46000159_46010002			chr5	46000159	46010002	9843	Subramanian 2011		9843	8739	0.887839	Fix
chr6_151180749_151183574			chr6	151180749	151183574	2825	Subramanian 2011		2825	2662	0.942301	Fix
chr6_28650367_28660735			chr6	28650367	28660735	10368	Subramanian 2011		10368	8675	0.836709	Fix
chr6_42861409_42871367			chr6	42861409	42871367	9958	Subramanian 2011		9958	8083	0.811709	Fix
chr6_57623896_57628704			chr6	57623896	57628704	4808	Subramanian 2011		4808	4949	1.02933	Poly	NL
chr6_78427019_78436083			chr6	78427019	78436083	9064	Subramanian 2011, Wildschutte 2014		9064	360	0.0397176	Poly	0.98|0.85
chr7_104388369_104393266			chr7	104388369	104393266	4897	Subramanian 2011		4897	1215	0.248111	Fix
chr7_141450926_141455903			chr7	141450926	141455903	4977	Subramanian 2011		4977	4648	0.933896	Fix
chr7_4622057_4640031			chr7	4622057	4631528	9471	Subramanian 2011		17988*	1290	0.0717145	Poly	0.47|0.38
chr7_65469689_65472384			chr7	65469689	65472384	2695	Subramanian 2011		2695	2517	0.933952	Fix
chr8_12073970_12083497			chr8	12073970	12083497	9527	Subramanian 2011		9539-9551	3474	0.364151	Fix
chr8_12316492_12326007			chr8	12316492	12326007	9515	Subramanian 2011		9515	4370	0.459275	Poly	NL
chr8_140472149_140475236			chr8	140472149	140475236	3087	Subramanian 2011		3087	486	0.157434	Fix	1|0.85
chr8_146086169_146086170			chr8	146086169	146086170	1 (9473)	Wildschutte 2016		9473	725	0.0765333	NP
chr8_146246648_146254211			chr8	146246648	146254211	7563	Subramanian 2011		7563	5157	0.681872	Fix
chr8_17765202_17773940			chr8	17765202	17773940	8738	Subramanian 2011		8738	8533	0.976539	Fix
chr8_47175650_47183661			chr8	47175650	47183661	8011	Subramanian 2011		8011	6866	0.857072	Fix
chr8_7355397_7364859			chr8	7355397	7364859	9462	Subramanian 2011		9462	1682	0.177764	Poly	0.19|0.17
chr8_8054700_8055725			chr8	8054700	8064221	9521	Subramanian 2011, Wildschutte 2014		9521	1403	0.147358	Fix
chr9_131612515_131619736			chr9	131612515	131619736	7221	Subramanian 2011		7221	5338	0.739233	Fix
chr9_139674766_139684228			chr9	139674766	139684228	9462	Subramanian 2011		9462	8246	0.871486	Fix
chr10_101580569_101587716			chr10	101580569	101587716	7147	Subramanian 2011		7147	2476	0.346439	Fix
chr10_27182399_27183380			chr10	27182399	27183380	981 (9194)	Subramanian 2011, Bhardwaj 2015		9181, 9194	1050	0.114367	Poly	0.99|0.97
chr10_6867109_6874635			chr10	6867109	6874635	7526	Subramanian 2011		7526	4444	0.590486	Fix
chr11_101565794_101575259			chr11	101565794	101575259	9465	Subramanian 2011, Wildschutte 2014		9465	857	0.0905441	Poly	0.63|0.45
chr11_118591724_118600883			chr11	118591724	118600883	9159	Subramanian 2011		9159	4007	0.437493	Fix
chr11_3468656_3478209			chr11	3468656	3478209	9553	Subramanian 2011		9553	5568	0.582854	Fix
chr11_58767448_58773196			chr11	58767448	58773196	5748	Subramanian 2011		5748	5368	0.93389	Fix
chr11_62135963_62150563			chr11	62135963	62150563	14600	Subramanian 2011		14600	12729	0.871849	Fix
chr12_111007843_111009325			chr12	111007843	111009325	1482	Subramanian 2011		1482	207	0.139676	Fix	1|0.92
chr12_133667120_133673132			chr12	133667120	133673132	6012	Subramanian 2011		5945	4241	0.713373	Fix
chr12_34772555_34782217			chr12	34772555	34782217	9662	Subramanian 2011		9662	9338	0.966467	Fix
chr12_55727215_55728183			chr12	55727215	55728183	968 (9180)	Subramanian 2011 , Wildschutte 2014, Bhardwaj 2015		9180	2492	0.27146	Poly	0.72|0.65
chr12_58721242_58730698			chr12	58721242	58730698	9456	Subramanian 2011, Wildschutte 2014		9456	1419	0.150063	Poly	0.71|0.54
chr14_106139659_106142540			chr14	106139659	106142540	2881	Subramanian 2011		2881	2703	0.938216	Fix
chr14_24480625_24484121			chr14	24480625	24484121	3496	Subramanian 2011		3496	3011	0.86127	Fix
chr15_84829020_84832364			chr15	84829020	84832364	3344	Subramanian 2011		3344	2424	0.72488	Fix
chr16_2976160_2977661			chr16	2976160	2977661	1501	Subramanian 2011		1501	1355	0.902732	Fix
chr16_34231474_34234142			chr16	34231474	34234142	2668	Subramanian 2011		2668	819	0.306972	Fix
chr17_7960357_7967219			chr17	7960357	7967219	6862	Subramanian 2011		6862	6796	0.990382	Fix
chr19_20387400_20397512			chr19	20387400	20397512	10112	Subramanian 2011		10112	8886	0.878758	Fix
chr19_21841536_21841542			chr19	21841536	21841542	6 (9485)	Subramanian 2011, Wildschutte 2016, Bhardwaj 2015		9469	1455	0.153659	Poly	0.27|0.11
chr19_22414379_22414380			chr19	22414379	22414380	1 (8231)	Wildschutte 2016, Bhardwaj 2015		8231	1262	0.153323	Poly	0.67|0.56
chr19_22457244_22457245			chr19	22457244	22457245	1 (9104)	Wildschutte 2016		9104	1181	0.129723	Poly	0.009|0.007
chr19_22757824_22764561			chr19	22757824	22764561	6737	Subramanian 2011		6737	4760	0.706546	Fix
chr19_28128498_28137361			chr19	28128498	28137361	8863	Subramanian 2011		8863	2032	0.229268	Fix
chr19_36063207_36067434			chr19	36063207	36067434	4227	Subramanian 2011		4227	2960	0.70026	Fix
chr19_37597549_37607066			chr19	37597549	37607066	9517	Subramanian 2011		9517	7767	0.816119	Fix
chr19_385095_387637			chr19	385095	387637	2542	Subramanian 2011		2542	1571	0.618017	Fix
chr19_53248274_53252591			chr19	53248274	53252591	4317	Subramanian 2011		4317	3447	0.798471	Fix
chr19_53862348_53868044			chr19	53862348	53868044	5696	Subramanian 2011		5696	4897	0.859726	Fix
chr20_32714750_32724384			chr20	32714750	32724384	9634	Subramanian 2011		9634	8434	0.875441	Fix
chr21_19933916_19941962			chr21	19933916	19941962	8046	Subramanian 2011		8046	5704	0.708924	Fix
chr22_18926187_18935307			chr22	18926187	18935307	9120	Subramanian 2011		9120	1298	0.142325	Poly	0.99|0.67
chr22_23879930_23888810			chr22	23879930	23888810	8880	Subramanian 2011		8880	7129	0.802815	Fix
chrX_153817163_153819562			chrX	153817163	153819562	2399	Subramanian 2011		2399	109	0.0454356	Fix
chrX_153836675_153844015			chrX	153836675	153844015	7340	Subramanian 2011		7340	7095	0.966621	Fix
chrX_61959549_61962054			chrX	61959549	61962054	2505	Subramanian 2011		2505	2426	0.968463	Fix
chrX_65684132_65686184			chrX	65684132	65686184	2052	Subramanian 2011		2052	1675	0.816277	Fix
chrX_93606603_93606604			chrX	93606603	93606604	1 (9472)	Wildschutte 2016		9472	1413	0.149177	Poly	0.02|0.02
chrY_26397837_26401035			chrY	26397837	26401035	3198	Subramanian 2011		3198	85	0.0265791	NI
chrY_27561402_27564601			chrY	27561402	27564601	3199	Subramanian 2011		3199	55	0.0171929	NI
chrY_6826441_6833384			chrY	6826441	6833384	6943	Subramanian 2011		6943	6370	0.917471	NI
chrUn_gl000219_175210_176178			chrUn_gl000219	175210	176178	968 (9257)	Subramanian 2011		9180	5771	0.628649	NI
NL:not listed in Wildschutte et al PNAS 2016 [11].
bold italics: evidence of population specific alleles in our analysis. Note that many HERV-K have different allelic forms but only those that dominate in a KGP super-population are indicated
NI: not included in our analyses of polymorphic HERV-K
NP:not detected as polymorphic in our data
* the tandem duplicate at chr7_4622057_4640031 was treated as a single virus insertion in order to preserve the unique kmers in the middle LTR. n/T=1 indicates that the reference configuration is present. n/T<1 means that either an allele of the duplicated virus is present or that it is absent.
^ the length of the virus used to generate kmers is different from that in hg19 if host flanking regions were removed. In some cases alleles differ in length and the range is given
# see ref 10, 11, and 46 in main text
$ chr1_73594980_73595948 is polymorphic but was not included in the analysis. See Methods.
^^ this virus is absent in a single individual.

## Sheet: bed
hg19	chr1	12840261	12846364	6103					hg38	chr1	12780118	12786221	6103
	chr1	36955491	36956728	1237						chr1	13012866	13021988	9122
	chr1	150605285	150608361	3076						chr1	13206972	13216094	9122
	chr1	155596458	155605636	9178						chr1	13352736	13362257	9391
	chr1	166574604	166580258	5654						chr1	13352737	13362257	9520
	chr1	207808458	207812636	4178						chr1	36489890	36491127	1237
	chr1	238925596	238927773	2177						chr1	75377087	75383458	6371
	chr2	130719539	130722209	2670						chr1	150632809	150635885	3076
	chr3	9889347	9896236	6889						chr1	155626667	155635845	9178
	chr3	112743480	112752282	8802						chr1	160690786	160700016	9230
	chr3	148281478	148285396	3918						chr1	166605367	166611021	5654
	chr3	185280337	185289515	9178						chr1	207635113	207639291	4178
	chr4	3980070	3988631	8561						chr1	238762296	238764473	2177
	chr4	191027415	191034701	7286						chr10	6825148	6832673	7525
	chr5	30487115	30496205	9090						chr10	26893471	26894451	980
	chr5	46000160	46010002	9842						chr10	99820813	99827959	7146
	chr5	154016503	154024214	7711						chr11	3447427	3456979	9552
	chr5	156084718	156093896	9178						chr11	58999976	59005723	5747
	chr6	42861410	42871367	9957						chr11	62368492	62383091	14599
	chr6	78427020	78436083	9063						chr11	101695064	101704528	9464
	chr6	151180750	151183574	2824						chr11	118721016	118730174	9158
	chr7	4622058	4631528	9470						chr12	34619621	34629282	9661
	chr7	4630562	4640031	9469						chr12	55333432	55334399	967
	chr7	65469690	65472384	2694						chr12	58327460	58336915	9455
	chr7	104388370	104393266	4896						chr12	110570039	110571520	1481
	chr7	141450927	141455903	4976						chr12	133090535	133096546	6011
	chrX	65684133	65686184	2051						chr14	24011417	24014912	3495
	chrX	153836676	153844015	7339						chr14	105673323	105676203	2880
	chr8	7355398	7364859	9461						chr14_KI270846v1_alt	141091	143973	2881
	chr8	12073971	12083497	9526						chr15	84160269	84163612	3343
	chr8	12316493	12326007	9514						chr16	2926160	2927660	1500
	chr8	17765203	17773940	8737						chr16	34412056	34414728	2670
	chr8	47175651	47183661	8010						chr16	34997104	34999771	2667
	chr8	140472150	140475236	3086						chr17	8057040	8063901	6861
	chr8	146246649	146254211	7562						chr19	385096	387637	2541
	chr9	139674767	139684228	9461						chr19	20276592	20286703	10111
	chr10	6867110	6874635	7525						chr19	21658735	21658740	5
	chr10	101580570	101587716	7146						chr19	22575023	22581759	6736
	chr11	3468657	3478209	9552						chr19	27637591	27646453	8862
	chr11	62135964	62150563	14599						chr19	35572306	35576532	4226
	chr11	118591725	118600883	9158						chr19	37106648	37116164	9516
	chr12	34772556	34782217	9661						chr19	52745022	52749338	4316
	chr12	58721243	58730698	9455						chr19	53359096	53364791	5695
	chr12	133667121	133673132	6011						chr19_GL383575v2_alt	10453	19926	9471
	chr14	24480626	24484121	3495						chr19_GL383576v1_alt	69088	77319	8230
	chrY	6826442	6833384	6942						chr1_KI270766v1_alt	150436	159558	9122
	chrY	26397838	26401035	3197						chr2	129961966	129964636	2670
	chr19	21841537	21841542	5						chr20	34126945	34136578	9633
	chr19	28128499	28137361	8862						chr21	18561599	18569644	8045
	chr19	36063208	36067434	4226						chr22	18938675	18947794	9119
	chr19	37597550	37607066	9516						chr22	23537744	23546623	8879
	chr19	53248275	53252591	4316						chr3	9847663	9854552	6889
	chr21	19933917	19941962	8045						chr3	75551315	75559999	8684
	chr1	13458306	13467826	9520						chr3	101691894	101701015	9121
	chr1	13678851	13688242	9391						chr3	113024633	113033435	8802
	chr1	75842772	75849143	6371						chr3	125890460	125899573	9113
	chr1	160660576	160669806	9230						chr3	148563691	148567609	3918
	chr3	75600466	75609150	8684						chr3	185562549	185571727	9178
	chr3	101410738	101419859	9121						chr4	241201	245670	4469
	chr3	125609303	125618416	9113						chr4	3978343	3986904	8561
	chr4	234990	239459	4469						chr4	9121790	9131349	9559
	chr4	9123516	9133075	9559						chr4	9657965	9667026	9061
	chr4	9659589	9668650	9061						chr4	68597992	68603505	5513
	chr4	69463710	69469223	5513						chr4	160658787	160661208	2421
	chr4	161579939	161582360	2421						chr4	164995689	165002916	7227
	chr4	165916841	165924068	7227						chr4	190106260	190113546	7286
	chr6	28650368	28660735	10367						chr5	30487008	30496098	9090
	chr6	57623897	57628704	4807						chr5	46000058	46009900	9842
	chrX	61959550	61962054	2504						chr5	154636943	154644654	7711
	chrX	153817164	153819562	2398						chr5	156657707	156666885	9178
	chr8	8054701	8064221	9521						chr6	28682591	28692958	10367
	chr9	131612516	131619736	7220						chr6	42893672	42903629	9957
	chr10	27182400	27183380	980						chr6	60656150	60660957	4807
	chr11	58767449	58773196	5747						chr6	77717303	77726366	9063
	chr11	101565795	101575259	9464						chr6	150859614	150862438	2824
	chr12	55727216	55728183	967						chr6_GL000251v2_alt	172412	182780	10368
	chr12	111007844	111009325	1481						chr7	4582427	4591897	9470
	chr14	106139660	106142540	2880						chr7	4590931	4600400	9469
	chr15	84829021	84832364	3343						chr7	66004703	66007397	2694
	chr16	2976161	2977661	1500						chr7	104747923	104752819	4896
	chr16	34231475	34234142	2667						chr7	141751127	141756103	4976
	chr17	7960358	7967219	6861						chr8	7497876	7507337	9461
	chr20	32714751	32724384	9633						chr8	8197179	8206699	9521
	chrY	27561403	27564601	3198						chr8	12216462	12225988	9526
	chr19	385096	387637	2541						chr8	12458984	12468498	9514
	chr19	20387401	20397512	10111						chr8	17907694	17916431	8737
	chr19	22757825	22764561	6736						chr8	46264029	46272039	8010
	chr19	53862349	53868044	5695						chr8	139459907	139462993	3086
	chr22	18926188	18935307	9119						chr8	145021263	145028825	7562
	chr22	23879931	23888810	8879						chr8_KI270813v1_alt	180977	190441	9462
	chrUn_gl000219	175211	176178	967						chr9	128850237	128857457	7220
										chr9	136780315	136789776	9461
										chrUn_GL000219v1	175211	176178	967
										chrX	62740080	62742584	2504
										chrX	66464291	66466342	2051
										chrX	154588904	154591299	2398
										chrX	154608423	154615759	7339
										chrY	6958401	6965343	6942
										chrY	24251691	24254888	3197
										chrY	25415256	25418454	3198

## Sheet: KGP
name	super-population	population	high depth data^			Abbreviation	# in each population
HG00096	EUR	GBR	1		African	AFR	669
HG00097	EUR	GBR			American	AMR	352
HG00099	EUR	GBR			East Asian	EAS	515
HG00100	EUR	GBR			European	EUR	505
HG00101	EUR	GBR			South Asian	SAS	494
HG00102	EUR	GBR
HG00103	EUR	GBR
HG00105	EUR	GBR
HG00106	EUR	GBR
HG00107	EUR	GBR
HG00108	EUR	GBR
HG00109	EUR	GBR
HG00110	EUR	GBR
HG00111	EUR	GBR
HG00112	EUR	GBR
HG00113	EUR	GBR
HG00114	EUR	GBR
HG00115	EUR	GBR
HG00116	EUR	GBR
HG00117	EUR	GBR
HG00118	EUR	GBR
HG00119	EUR	GBR
HG00120	EUR	GBR
HG00121	EUR	GBR
HG00122	EUR	GBR
HG00123	EUR	GBR
HG00124	EUR	GBR
HG00125	EUR	GBR
HG00126	EUR	GBR
HG00127	EUR	GBR
HG00128	EUR	GBR
HG00129	EUR	GBR
HG00130	EUR	GBR
HG00131	EUR	GBR
HG00132	EUR	GBR
HG00133	EUR	GBR
HG00136	EUR	GBR
HG00137	EUR	GBR
HG00138	EUR	GBR
HG00139	EUR	GBR
HG00140	EUR	GBR
HG00141	EUR	GBR
HG00142	EUR	GBR
HG00143	EUR	GBR
HG00145	EUR	GBR
HG00146	EUR	GBR
HG00148	EUR	GBR
HG00149	EUR	GBR
HG00150	EUR	GBR
HG00151	EUR	GBR
HG00154	EUR	GBR
HG00155	EUR	GBR
HG00157	EUR	GBR
HG00158	EUR	GBR
HG00159	EUR	GBR
HG00160	EUR	GBR
HG00171	EUR	FIN
HG00173	EUR	FIN
HG00174	EUR	FIN
HG00176	EUR	FIN
HG00177	EUR	FIN
HG00178	EUR	FIN
HG00179	EUR	FIN
HG00180	EUR	FIN
HG00181	EUR	FIN
HG00182	EUR	FIN
HG00183	EUR	FIN
HG00185	EUR	FIN
HG00186	EUR	FIN
HG00187	EUR	FIN
HG00188	EUR	FIN
HG00189	EUR	FIN
HG00190	EUR	FIN
HG00231	EUR	GBR
HG00232	EUR	GBR
HG00233	EUR	GBR
HG00234	EUR	GBR
HG00235	EUR	GBR
HG00236	EUR	GBR
HG00237	EUR	GBR
HG00238	EUR	GBR
HG00239	EUR	GBR
HG00240	EUR	GBR
HG00242	EUR	GBR
HG00243	EUR	GBR
HG00244	EUR	GBR
HG00245	EUR	GBR
HG00246	EUR	GBR
HG00250	EUR	GBR
HG00251	EUR	GBR
HG00252	EUR	GBR
HG00253	EUR	GBR
HG00254	EUR	GBR
HG00255	EUR	GBR
HG00256	EUR	GBR
HG00257	EUR	GBR
HG00258	EUR	GBR
HG00259	EUR	GBR
HG00260	EUR	GBR
HG00261	EUR	GBR
HG00262	EUR	GBR
HG00263	EUR	GBR
HG00264	EUR	GBR
HG00265	EUR	GBR
HG00266	EUR	FIN
HG00267	EUR	FIN
HG00268	EUR	FIN	2
HG00269	EUR	FIN
HG00271	EUR	FIN
HG00272	EUR	FIN
HG00273	EUR	FIN
HG00274	EUR	FIN
HG00275	EUR	FIN
HG00276	EUR	FIN
HG00277	EUR	FIN
HG00278	EUR	FIN
HG00280	EUR	FIN
HG00281	EUR	FIN
HG00282	EUR	FIN
HG00284	EUR	FIN
HG00285	EUR	FIN
HG00288	EUR	FIN
HG00290	EUR	FIN
HG00304	EUR	FIN
HG00306	EUR	FIN
HG00308	EUR	FIN
HG00309	EUR	FIN
HG00310	EUR	FIN
HG00311	EUR	FIN
HG00313	EUR	FIN
HG00315	EUR	FIN
HG00318	EUR	FIN
HG00319	EUR	FIN
HG00320	EUR	FIN
HG00321	EUR	FIN
HG00323	EUR	FIN
HG00324	EUR	FIN
HG00325	EUR	FIN
HG00326	EUR	FIN
HG00327	EUR	FIN
HG00328	EUR	FIN
HG00329	EUR	FIN
HG00330	EUR	FIN
HG00331	EUR	FIN
HG00332	EUR	FIN
HG00334	EUR	FIN
HG00335	EUR	FIN
HG00336	EUR	FIN
HG00337	EUR	FIN
HG00338	EUR	FIN
HG00339	EUR	FIN
HG00341	EUR	FIN
HG00342	EUR	FIN
HG00343	EUR	FIN
HG00344	EUR	FIN
HG00345	EUR	FIN
HG00346	EUR	FIN
HG00349	EUR	FIN
HG00350	EUR	FIN
HG00351	EUR	FIN
HG00353	EUR	FIN
HG00355	EUR	FIN
HG00356	EUR	FIN
HG00357	EUR	FIN
HG00358	EUR	FIN
HG00360	EUR	FIN
HG00361	EUR	FIN
HG00362	EUR	FIN
HG00364	EUR	FIN
HG00365	EUR	FIN
HG00366	EUR	FIN
HG00367	EUR	FIN
HG00368	EUR	FIN
HG00369	EUR	FIN
HG00371	EUR	FIN
HG00372	EUR	FIN
HG00373	EUR	FIN
HG00375	EUR	FIN
HG00376	EUR	FIN
HG00378	EUR	FIN
HG00379	EUR	FIN
HG00380	EUR	FIN
HG00381	EUR	FIN
HG00382	EUR	FIN
HG00383	EUR	FIN
HG00384	EUR	FIN
HG00403	EAS	CHS
HG00404	EAS	CHS
HG00406	EAS	CHS
HG00407	EAS	CHS
HG00409	EAS	CHS
HG00410	EAS	CHS
HG00419	EAS	CHS	3
HG00421	EAS	CHS
HG00422	EAS	CHS
HG00428	EAS	CHS
HG00436	EAS	CHS
HG00437	EAS	CHS
HG00442	EAS	CHS
HG00443	EAS	CHS
HG00445	EAS	CHS
HG00446	EAS	CHS
HG00448	EAS	CHS
HG00449	EAS	CHS
HG00451	EAS	CHS
HG00452	EAS	CHS
HG00457	EAS	CHS
HG00458	EAS	CHS
HG00463	EAS	CHS
HG00464	EAS	CHS
HG00472	EAS	CHS
HG00473	EAS	CHS
HG00475	EAS	CHS
HG00476	EAS	CHS
HG00478	EAS	CHS
HG00479	EAS	CHS
HG00500	EAS	CHS
HG00501	EAS	CHS
HG00513	EAS	CHS
HG00524	EAS	CHS
HG00525	EAS	CHS
HG00530	EAS	CHS
HG00531	EAS	CHS
HG00533	EAS	CHS
HG00534	EAS	CHS
HG00536	EAS	CHS
HG00537	EAS	CHS
HG00542	EAS	CHS
HG00543	EAS	CHS
HG00551	AMR	PUR
HG00553	AMR	PUR
HG00554	AMR	PUR
HG00556	EAS	CHS
HG00557	EAS	CHS
HG00559	EAS	CHS
HG00560	EAS	CHS
HG00565	EAS	CHS
HG00566	EAS	CHS
HG00580	EAS	CHS
HG00581	EAS	CHS
HG00583	EAS	CHS
HG00584	EAS	CHS
HG00589	EAS	CHS
HG00590	EAS	CHS
HG00592	EAS	CHS
HG00593	EAS	CHS
HG00595	EAS	CHS
HG00596	EAS	CHS
HG00598	EAS	CHS
HG00599	EAS	CHS
HG00607	EAS	CHS
HG00608	EAS	CHS
HG00610	EAS	CHS
HG00611	EAS	CHS
HG00613	EAS	CHS
HG00614	EAS	CHS
HG00619	EAS	CHS
HG00620	EAS	CHS
HG00622	EAS	CHS
HG00623	EAS	CHS
HG00625	EAS	CHS
HG00626	EAS	CHS
HG00628	EAS	CHS
HG00629	EAS	CHS
HG00631	EAS	CHS
HG00632	EAS	CHS
HG00634	EAS	CHS
HG00635	EAS	CHS
HG00637	AMR	PUR
HG00638	AMR	PUR
HG00640	AMR	PUR
HG00641	AMR	PUR
HG00650	EAS	CHS
HG00651	EAS	CHS
HG00653	EAS	CHS
HG00654	EAS	CHS
HG00656	EAS	CHS
HG00657	EAS	CHS
HG00662	EAS	CHS
HG00663	EAS	CHS
HG00671	EAS	CHS
HG00672	EAS	CHS
HG00674	EAS	CHS
HG00675	EAS	CHS
HG00683	EAS	CHS
HG00684	EAS	CHS
HG00689	EAS	CHS
HG00690	EAS	CHS
HG00692	EAS	CHS
HG00693	EAS	CHS
HG00698	EAS	CHS
HG00699	EAS	CHS
HG00701	EAS	CHS
HG00702	EAS	CHS
HG00704	EAS	CHS
HG00705	EAS	CHS
HG00707	EAS	CHS
HG00708	EAS	CHS
HG00717	EAS	CHS
HG00728	EAS	CHS
HG00729	EAS	CHS
HG00731	AMR	PUR
HG00732	AMR	PUR
HG00733	AMR	PUR
HG00734	AMR	PUR
HG00736	AMR	PUR
HG00737	AMR	PUR
HG00739	AMR	PUR
HG00740	AMR	PUR
HG00742	AMR	PUR
HG00743	AMR	PUR
HG00759	EAS	CDX	4
HG00766	EAS	CDX
HG00844	EAS	CDX
HG00851	EAS	CDX
HG00864	EAS	CDX
HG00867	EAS	CDX
HG00879	EAS	CDX
HG00881	EAS	CDX
HG00956	EAS	CDX
HG00978	EAS	CDX
HG00982	EAS	CDX
HG01028	EAS	CDX
HG01029	EAS	CDX
HG01031	EAS	CDX
HG01046	EAS	CDX
HG01047	AMR	PUR
HG01048	AMR	PUR
HG01049	AMR	PUR
HG01051	AMR	PUR	5
HG01052	AMR	PUR
HG01054	AMR	PUR
HG01055	AMR	PUR
HG01058	AMR	PUR
HG01060	AMR	PUR
HG01061	AMR	PUR
HG01063	AMR	PUR
HG01064	AMR	PUR
HG01066	AMR	PUR
HG01067	AMR	PUR
HG01069	AMR	PUR
HG01070	AMR	PUR
HG01072	AMR	PUR
HG01073	AMR	PUR
HG01075	AMR	PUR
HG01077	AMR	PUR
HG01079	AMR	PUR
HG01080	AMR	PUR
HG01082	AMR	PUR
HG01083	AMR	PUR
HG01085	AMR	PUR
HG01086	AMR	PUR
HG01088	AMR	PUR
HG01089	AMR	PUR
HG01092	AMR	PUR
HG01094	AMR	PUR
HG01095	AMR	PUR
HG01097	AMR	PUR
HG01098	AMR	PUR
HG01101	AMR	PUR
HG01102	AMR	PUR
HG01104	AMR	PUR
HG01105	AMR	PUR
HG01107	AMR	PUR
HG01108	AMR	PUR
HG01110	AMR	PUR
HG01111	AMR	PUR
HG01112	AMR	CLM	6
HG01113	AMR	CLM
HG01119	AMR	CLM
HG01121	AMR	CLM
HG01122	AMR	CLM
HG01124	AMR	CLM
HG01125	AMR	CLM
HG01130	AMR	CLM
HG01131	AMR	CLM
HG01133	AMR	CLM
HG01134	AMR	CLM
HG01136	AMR	CLM
HG01137	AMR	CLM
HG01139	AMR	CLM
HG01140	AMR	CLM
HG01142	AMR	CLM
HG01148	AMR	CLM
HG01149	AMR	CLM
HG01161	AMR	PUR
HG01162	AMR	PUR
HG01164	AMR	PUR
HG01167	AMR	PUR
HG01168	AMR	PUR
HG01170	AMR	PUR
HG01171	AMR	PUR
HG01173	AMR	PUR
HG01174	AMR	PUR
HG01176	AMR	PUR
HG01177	AMR	PUR
HG01182	AMR	PUR
HG01183	AMR	PUR
HG01187	AMR	PUR
HG01188	AMR	PUR
HG01190	AMR	PUR
HG01191	AMR	PUR
HG01197	AMR	PUR
HG01198	AMR	PUR
HG01200	AMR	PUR
HG01204	AMR	PUR
HG01205	AMR	PUR
HG01241	AMR	PUR
HG01242	AMR	PUR
HG01247	AMR	PUR
HG01248	AMR	PUR
HG01250	AMR	CLM
HG01251	AMR	CLM
HG01253	AMR	CLM
HG01254	AMR	CLM
HG01256	AMR	CLM
HG01257	AMR	CLM
HG01259	AMR	CLM
HG01260	AMR	CLM
HG01269	AMR	CLM
HG01271	AMR	CLM
HG01272	AMR	CLM
HG01275	AMR	CLM
HG01277	AMR	CLM
HG01280	AMR	CLM
HG01281	AMR	CLM
HG01284	AMR	CLM
HG01286	AMR	PUR
HG01302	AMR	PUR
HG01303	AMR	PUR
HG01305	AMR	PUR
HG01308	AMR	PUR
HG01311	AMR	PUR
HG01312	AMR	PUR
HG01323	AMR	PUR
HG01325	AMR	PUR
HG01326	AMR	PUR
HG01334	EUR	GBR
HG01341	AMR	CLM
HG01342	AMR	CLM
HG01344	AMR	CLM
HG01345	AMR	CLM
HG01348	AMR	CLM
HG01350	AMR	CLM
HG01351	AMR	CLM
HG01353	AMR	CLM
HG01354	AMR	CLM
HG01356	AMR	CLM
HG01357	AMR	CLM
HG01359	AMR	CLM
HG01360	AMR	CLM
HG01362	AMR	CLM
HG01363	AMR	CLM
HG01365	AMR	CLM
HG01366	AMR	CLM
HG01369	AMR	CLM
HG01372	AMR	CLM
HG01374	AMR	CLM
HG01375	AMR	CLM
HG01377	AMR	CLM
HG01378	AMR	CLM
HG01383	AMR	CLM
HG01384	AMR	CLM
HG01389	AMR	CLM
HG01390	AMR	CLM
HG01392	AMR	PUR
HG01393	AMR	PUR
HG01395	AMR	PUR
HG01396	AMR	PUR
HG01398	AMR	PUR
HG01402	AMR	PUR
HG01403	AMR	PUR
HG01405	AMR	PUR
HG01412	AMR	PUR
HG01413	AMR	PUR
HG01414	AMR	PUR
HG01431	AMR	CLM
HG01432	AMR	CLM
HG01435	AMR	CLM
HG01437	AMR	CLM
HG01438	AMR	CLM
HG01440	AMR	CLM
HG01441	AMR	CLM
HG01443	AMR	CLM
HG01444	AMR	CLM
HG01447	AMR	CLM
HG01455	AMR	CLM
HG01456	AMR	CLM
HG01459	AMR	CLM
HG01461	AMR	CLM
HG01462	AMR	CLM
HG01464	AMR	CLM
HG01465	AMR	CLM
HG01468	AMR	CLM
HG01474	AMR	CLM
HG01479	AMR	CLM
HG01485	AMR	CLM
HG01486	AMR	CLM
HG01488	AMR	CLM
HG01489	AMR	CLM
HG01491	AMR	CLM
HG01492	AMR	CLM
HG01494	AMR	CLM
HG01495	AMR	CLM
HG01497	AMR	CLM
HG01498	AMR	CLM
HG01500	EUR	IBS	7
HG01501	EUR	IBS
HG01503	EUR	IBS
HG01504	EUR	IBS
HG01506	EUR	IBS
HG01507	EUR	IBS
HG01509	EUR	IBS
HG01510	EUR	IBS
HG01512	EUR	IBS
HG01513	EUR	IBS
HG01515	EUR	IBS
HG01516	EUR	IBS
HG01518	EUR	IBS
HG01519	EUR	IBS
HG01521	EUR	IBS
HG01522	EUR	IBS
HG01524	EUR	IBS
HG01525	EUR	IBS
HG01527	EUR	IBS
HG01528	EUR	IBS
HG01530	EUR	IBS
HG01531	EUR	IBS
HG01536	EUR	IBS
HG01537	EUR	IBS
HG01550	AMR	CLM
HG01551	AMR	CLM
HG01556	AMR	CLM
HG01565	AMR	PEL	8
HG01566	AMR	PEL
HG01571	AMR	PEL
HG01572	AMR	PEL
HG01577	AMR	PEL
HG01578	AMR	PEL
HG01583	SAS	PJL	9
HG01586	SAS	PJL
HG01589	SAS	PJL
HG01593	SAS	PJL
HG01595	EAS	KHV	10
HG01596	EAS	KHV
HG01597	EAS	KHV
HG01598	EAS	KHV
HG01599	EAS	KHV
HG01600	EAS	KHV
HG01602	EUR	IBS
HG01603	EUR	IBS
HG01605	EUR	IBS
HG01606	EUR	IBS
HG01607	EUR	IBS
HG01608	EUR	IBS
HG01610	EUR	IBS
HG01612	EUR	IBS
HG01613	EUR	IBS
HG01615	EUR	IBS
HG01617	EUR	IBS
HG01618	EUR	IBS
HG01619	EUR	IBS
HG01620	EUR	IBS
HG01623	EUR	IBS
HG01624	EUR	IBS
HG01625	EUR	IBS
HG01626	EUR	IBS
HG01628	EUR	IBS
HG01630	EUR	IBS
HG01631	EUR	IBS
HG01632	EUR	IBS
HG01668	EUR	IBS
HG01669	EUR	IBS
HG01670	EUR	IBS
HG01672	EUR	IBS
HG01673	EUR	IBS
HG01675	EUR	IBS
HG01676	EUR	IBS
HG01678	EUR	IBS
HG01679	EUR	IBS
HG01680	EUR	IBS
HG01682	EUR	IBS
HG01684	EUR	IBS
HG01685	EUR	IBS
HG01686	EUR	IBS
HG01694	EUR	IBS
HG01695	EUR	IBS
HG01697	EUR	IBS
HG01699	EUR	IBS
HG01700	EUR	IBS
HG01702	EUR	IBS
HG01704	EUR	IBS
HG01705	EUR	IBS
HG01707	EUR	IBS
HG01708	EUR	IBS
HG01709	EUR	IBS
HG01710	EUR	IBS
HG01746	EUR	IBS
HG01747	EUR	IBS
HG01756	EUR	IBS
HG01757	EUR	IBS
HG01761	EUR	IBS
HG01762	EUR	IBS
HG01765	EUR	IBS
HG01766	EUR	IBS
HG01767	EUR	IBS
HG01768	EUR	IBS
HG01770	EUR	IBS
HG01771	EUR	IBS
HG01773	EUR	IBS
HG01775	EUR	IBS
HG01776	EUR	IBS
HG01777	EUR	IBS
HG01779	EUR	IBS
HG01781	EUR	IBS
HG01783	EUR	IBS
HG01784	EUR	IBS
HG01785	EUR	IBS
HG01786	EUR	IBS
HG01789	EUR	GBR
HG01790	EUR	GBR
HG01791	EUR	GBR
HG01794	EAS	CDX
HG01795	EAS	CDX
HG01796	EAS	CDX
HG01797	EAS	CDX
HG01798	EAS	CDX
HG01799	EAS	CDX
HG01800	EAS	CDX
HG01801	EAS	CDX
HG01802	EAS	CDX
HG01804	EAS	CDX
HG01805	EAS	CDX
HG01806	EAS	CDX
HG01807	EAS	CDX
HG01808	EAS	CDX
HG01809	EAS	CDX
HG01810	EAS	CDX
HG01811	EAS	CDX
HG01812	EAS	CDX
HG01813	EAS	CDX
HG01815	EAS	CDX
HG01816	EAS	CDX
HG01817	EAS	CDX
HG01840	EAS	KHV
HG01841	EAS	KHV
HG01842	EAS	KHV
HG01843	EAS	KHV
HG01844	EAS	KHV
HG01845	EAS	KHV
HG01846	EAS	KHV
HG01847	EAS	KHV
HG01848	EAS	KHV
HG01849	EAS	KHV
HG01850	EAS	KHV
HG01851	EAS	KHV
HG01852	EAS	KHV
HG01853	EAS	KHV
HG01855	EAS	KHV
HG01857	EAS	KHV
HG01858	EAS	KHV
HG01859	EAS	KHV
HG01860	EAS	KHV
HG01861	EAS	KHV
HG01862	EAS	KHV
HG01863	EAS	KHV
HG01864	EAS	KHV
HG01865	EAS	KHV
HG01866	EAS	KHV
HG01867	EAS	KHV
HG01868	EAS	KHV
HG01869	EAS	KHV
HG01870	EAS	KHV
HG01871	EAS	KHV
HG01872	EAS	KHV
HG01873	EAS	KHV
HG01874	EAS	KHV
HG01878	EAS	KHV
HG01879	AFR	ACB	11
HG01880	AFR	ACB
HG01882	AFR	ACB
HG01883	AFR	ACB
HG01885	AFR	ACB
HG01886	AFR	ACB
HG01889	AFR	ACB
HG01890	AFR	ACB
HG01892	AMR	PEL
HG01893	AMR	PEL
HG01894	AFR	ACB
HG01896	AFR	ACB
HG01912	AFR	ACB
HG01914	AFR	ACB
HG01915	AFR	ACB
HG01917	AMR	PEL
HG01918	AMR	PEL
HG01920	AMR	PEL
HG01921	AMR	PEL
HG01923	AMR	PEL
HG01924	AMR	PEL
HG01926	AMR	PEL
HG01927	AMR	PEL
HG01932	AMR	PEL
HG01933	AMR	PEL
HG01935	AMR	PEL
HG01936	AMR	PEL
HG01938	AMR	PEL
HG01939	AMR	PEL
HG01941	AMR	PEL
HG01942	AMR	PEL
HG01944	AMR	PEL
HG01945	AMR	PEL
HG01947	AMR	PEL
HG01948	AMR	PEL
HG01950	AMR	PEL
HG01951	AMR	PEL
HG01953	AMR	PEL
HG01954	AMR	PEL
HG01956	AFR	ACB
HG01958	AFR	ACB
HG01961	AMR	PEL
HG01965	AMR	PEL
HG01967	AMR	PEL
HG01968	AMR	PEL
HG01970	AMR	PEL
HG01971	AMR	PEL
HG01973	AMR	PEL
HG01974	AMR	PEL
HG01976	AMR	PEL
HG01977	AMR	PEL
HG01979	AMR	PEL
HG01980	AMR	PEL
HG01982	AMR	PEL
HG01983	AMR	PEL
HG01985	AFR	ACB
HG01986	AFR	ACB
HG01988	AFR	ACB
HG01989	AFR	ACB
HG01990	AFR	ACB
HG01991	AMR	PEL
HG01992	AMR	PEL
HG01997	AMR	PEL
HG02002	AMR	PEL
HG02003	AMR	PEL
HG02006	AMR	PEL
HG02008	AMR	PEL
HG02009	AFR	ACB
HG02010	AFR	ACB
HG02012	AFR	ACB
HG02013	AFR	ACB
HG02014	AFR	ACB
HG02016	EAS	KHV
HG02017	EAS	KHV
HG02019	EAS	KHV
HG02020	EAS	KHV
HG02023	EAS	KHV
HG02024	EAS	KHV
HG02025	EAS	KHV
HG02026	EAS	KHV
HG02028	EAS	KHV
HG02029	EAS	KHV
HG02031	EAS	KHV
HG02032	EAS	KHV
HG02035	EAS	KHV
HG02040	EAS	KHV
HG02046	EAS	KHV
HG02047	EAS	KHV
HG02048	EAS	KHV
HG02049	EAS	KHV
HG02050	EAS	KHV
HG02051	AFR	ACB
HG02052	AFR	ACB
HG02053	AFR	ACB
HG02054	AFR	ACB
HG02057	EAS	KHV
HG02058	EAS	KHV
HG02060	EAS	KHV
HG02061	EAS	KHV
HG02064	EAS	KHV
HG02067	EAS	KHV
HG02069	EAS	KHV
HG02070	EAS	KHV
HG02072	EAS	KHV
HG02073	EAS	KHV
HG02075	EAS	KHV
HG02076	EAS	KHV
HG02078	EAS	KHV
HG02079	EAS	KHV
HG02081	EAS	KHV
HG02082	EAS	KHV
HG02084	EAS	KHV
HG02085	EAS	KHV
HG02086	EAS	KHV
HG02087	EAS	KHV
HG02088	EAS	KHV
HG02089	AMR	PEL
HG02090	AMR	PEL
HG02095	AFR	ACB
HG02102	AMR	PEL
HG02104	AMR	PEL
HG02105	AMR	PEL
HG02107	AFR	ACB
HG02108	AFR	ACB
HG02111	AFR	ACB
HG02113	EAS	KHV
HG02116	EAS	KHV
HG02121	EAS	KHV
HG02122	EAS	KHV
HG02127	EAS	KHV
HG02128	EAS	KHV
HG02130	EAS	KHV
HG02131	EAS	KHV
HG02133	EAS	KHV
HG02134	EAS	KHV
HG02136	EAS	KHV
HG02137	EAS	KHV
HG02138	EAS	KHV
HG02139	EAS	KHV
HG02140	EAS	KHV
HG02141	EAS	KHV
HG02142	EAS	KHV
HG02143	AFR	ACB
HG02144	AFR	ACB
HG02146	AMR	PEL
HG02147	AMR	PEL
HG02150	AMR	PEL
HG02151	EAS	CDX
HG02152	EAS	CDX
HG02153	EAS	CDX
HG02154	EAS	CDX
HG02155	EAS	CDX
HG02156	EAS	CDX
HG02164	EAS	CDX
HG02165	EAS	CDX
HG02166	EAS	CDX
HG02178	EAS	CDX
HG02179	EAS	CDX
HG02180	EAS	CDX
HG02181	EAS	CDX
HG02182	EAS	CDX
HG02184	EAS	CDX
HG02185	EAS	CDX
HG02186	EAS	CDX
HG02187	EAS	CDX
HG02188	EAS	CDX
HG02190	EAS	CDX
HG02215	EUR	GBR
HG02219	EUR	IBS
HG02220	EUR	IBS
HG02221	EUR	IBS
HG02223	EUR	IBS
HG02224	EUR	IBS
HG02230	EUR	IBS
HG02231	EUR	IBS
HG02232	EUR	IBS
HG02233	EUR	IBS
HG02235	EUR	IBS
HG02236	EUR	IBS
HG02238	EUR	IBS
HG02239	EUR	IBS
HG02250	EAS	CDX
HG02252	AMR	PEL
HG02253	AMR	PEL
HG02255	AFR	ACB
HG02256	AFR	ACB
HG02259	AMR	PEL
HG02260	AMR	PEL
HG02262	AMR	PEL
HG02265	AMR	PEL
HG02266	AMR	PEL
HG02271	AMR	PEL
HG02272	AMR	PEL
HG02274	AMR	PEL
HG02275	AMR	PEL
HG02277	AMR	PEL
HG02278	AMR	PEL
HG02281	AFR	ACB
HG02282	AFR	ACB
HG02283	AFR	ACB
HG02284	AFR	ACB
HG02285	AMR	PEL
HG02286	AMR	PEL
HG02291	AMR	PEL
HG02292	AMR	PEL
HG02298	AMR	PEL
HG02299	AMR	PEL
HG02301	AMR	PEL
HG02304	AMR	PEL
HG02307	AFR	ACB
HG02308	AFR	ACB
HG02309	AFR	ACB
HG02312	AMR	PEL
HG02314	AFR	ACB
HG02315	AFR	ACB
HG02317	AFR	ACB
HG02318	AFR	ACB
HG02322	AFR	ACB
HG02323	AFR	ACB
HG02325	AFR	ACB
HG02330	AFR	ACB
HG02332	AFR	ACB
HG02334	AFR	ACB
HG02337	AFR	ACB
HG02339	AFR	ACB
HG02343	AFR	ACB
HG02345	AMR	PEL
HG02348	AMR	PEL
HG02351	EAS	CDX
HG02353	EAS	CDX
HG02355	EAS	CDX
HG02356	EAS	CDX
HG02360	EAS	CDX
HG02363	EAS	CDX
HG02364	EAS	CDX
HG02367	EAS	CDX
HG02371	EAS	CDX
HG02372	EAS	CDX
HG02373	EAS	CDX
HG02374	EAS	CDX
HG02375	EAS	CDX
HG02377	EAS	CDX
HG02379	EAS	CDX
HG02380	EAS	CDX
HG02381	EAS	CDX
HG02382	EAS	CDX
HG02383	EAS	CDX
HG02384	EAS	CDX
HG02385	EAS	CDX
HG02386	EAS	CDX
HG02387	EAS	CDX
HG02388	EAS	CDX
HG02389	EAS	CDX
HG02390	EAS	CDX
HG02391	EAS	CDX
HG02392	EAS	CDX
HG02394	EAS	CDX
HG02395	EAS	CDX
HG02396	EAS	CDX
HG02397	EAS	CDX
HG02398	EAS	CDX
HG02399	EAS	CDX
HG02401	EAS	CDX
HG02402	EAS	CDX
HG02406	EAS	CDX
HG02407	EAS	CDX
HG02408	EAS	CDX
HG02409	EAS	CDX
HG02410	EAS	CDX
HG02419	AFR	ACB
HG02420	AFR	ACB
HG02425	AMR	PEL
HG02427	AFR	ACB
HG02429	AFR	ACB
HG02433	AFR	ACB
HG02439	AFR	ACB
HG02442	AFR	ACB
HG02445	AFR	ACB
HG02449	AFR	ACB
HG02450	AFR	ACB
HG02455	AFR	ACB
HG02461	AFR	GWD
HG02462	AFR	GWD
HG02464	AFR	GWD
HG02465	AFR	GWD
HG02470	AFR	ACB
HG02471	AFR	ACB
HG02476	AFR	ACB
HG02477	AFR	ACB
HG02479	AFR	ACB
HG02481	AFR	ACB
HG02484	AFR	ACB
HG02485	AFR	ACB
HG02489	AFR	ACB
HG02490	SAS	PJL
HG02491	SAS	PJL
HG02493	SAS	PJL
HG02494	SAS	PJL
HG02496	AFR	ACB
HG02497	AFR	ACB
HG02501	AFR	ACB
HG02502	AFR	ACB
HG02505	AFR	ACB
HG02508	AFR	ACB
HG02511	AFR	ACB
HG02512	EAS	KHV
HG02513	EAS	KHV
HG02521	EAS	KHV
HG02522	EAS	KHV
HG02536	AFR	ACB
HG02537	AFR	ACB
HG02541	AFR	ACB
HG02545	AFR	ACB
HG02546	AFR	ACB
HG02549	AFR	ACB
HG02554	AFR	ACB
HG02555	AFR	ACB
HG02557	AFR	ACB
HG02558	AFR	ACB
HG02561	AFR	GWD
HG02562	AFR	GWD
HG02568	AFR	GWD	12
HG02570	AFR	GWD
HG02571	AFR	GWD
HG02573	AFR	GWD
HG02574	AFR	GWD
HG02577	AFR	ACB
HG02580	AFR	ACB
HG02582	AFR	GWD
HG02583	AFR	GWD
HG02585	AFR	GWD
HG02586	AFR	GWD
HG02588	AFR	GWD
HG02589	AFR	GWD
HG02594	AFR	GWD
HG02595	AFR	GWD
HG02597	SAS	PJL
HG02600	SAS	PJL
HG02601	SAS	PJL
HG02603	SAS	PJL
HG02604	SAS	PJL
HG02610	AFR	GWD
HG02611	AFR	GWD
HG02613	AFR	GWD
HG02614	AFR	GWD
HG02620	AFR	GWD
HG02621	AFR	GWD
HG02623	AFR	GWD
HG02624	AFR	GWD
HG02628	AFR	GWD
HG02629	AFR	GWD
HG02634	AFR	GWD
HG02635	AFR	GWD
HG02642	AFR	GWD
HG02643	AFR	GWD
HG02645	AFR	GWD
HG02646	AFR	GWD
HG02648	SAS	PJL
HG02649	SAS	PJL
HG02651	SAS	PJL
HG02652	SAS	PJL
HG02654	SAS	PJL
HG02655	SAS	PJL
HG02657	SAS	PJL
HG02658	SAS	PJL
HG02660	SAS	PJL
HG02661	SAS	PJL
HG02666	AFR	GWD
HG02667	AFR	GWD
HG02675	AFR	GWD
HG02676	AFR	GWD
HG02678	AFR	GWD
HG02679	AFR	GWD
HG02681	SAS	PJL
HG02682	SAS	PJL
HG02684	SAS	PJL
HG02685	SAS	PJL
HG02687	SAS	PJL
HG02688	SAS	PJL
HG02690	SAS	PJL
HG02691	SAS	PJL
HG02694	SAS	PJL
HG02696	SAS	PJL
HG02697	SAS	PJL
HG02699	SAS	PJL
HG02700	SAS	PJL
HG02702	AFR	GWD
HG02703	AFR	GWD
HG02715	AFR	GWD
HG02716	AFR	GWD
HG02721	AFR	GWD
HG02722	AFR	GWD
HG02724	SAS	PJL
HG02725	SAS	PJL
HG02727	SAS	PJL
HG02728	SAS	PJL
HG02731	SAS	PJL
HG02733	SAS	PJL
HG02734	SAS	PJL
HG02736	SAS	PJL
HG02737	SAS	PJL
HG02756	AFR	GWD
HG02757	AFR	GWD
HG02759	AFR	GWD
HG02760	AFR	GWD
HG02763	AFR	GWD
HG02768	AFR	GWD
HG02769	AFR	GWD
HG02771	AFR	GWD
HG02772	AFR	GWD
HG02774	SAS	PJL
HG02775	SAS	PJL
HG02778	SAS	PJL
HG02780	SAS	PJL
HG02783	SAS	PJL
HG02784	SAS	PJL
HG02786	SAS	PJL
HG02787	SAS	PJL
HG02789	SAS	PJL
HG02790	SAS	PJL
HG02792	SAS	PJL
HG02793	SAS	PJL
HG02798	AFR	GWD
HG02799	AFR	GWD
HG02804	AFR	GWD
HG02805	AFR	GWD
HG02807	AFR	GWD
HG02808	AFR	GWD
HG02810	AFR	GWD
HG02811	AFR	GWD
HG02813	AFR	GWD
HG02814	AFR	GWD
HG02816	AFR	GWD
HG02817	AFR	GWD
HG02819	AFR	GWD
HG02820	AFR	GWD
HG02836	AFR	GWD
HG02837	AFR	GWD
HG02839	AFR	GWD
HG02840	AFR	GWD
HG02851	AFR	GWD
HG02852	AFR	GWD
HG02854	AFR	GWD
HG02855	AFR	GWD
HG02860	AFR	GWD
HG02861	AFR	GWD
HG02870	AFR	GWD
HG02878	AFR	GWD
HG02879	AFR	GWD
HG02881	AFR	GWD
HG02882	AFR	GWD
HG02884	AFR	GWD
HG02885	AFR	GWD
HG02887	AFR	GWD
HG02888	AFR	GWD
HG02890	AFR	GWD
HG02891	AFR	GWD
HG02895	AFR	GWD
HG02896	AFR	GWD
HG02922	AFR	ESN	13
HG02923	AFR	ESN
HG02938	AFR	ESN
HG02941	AFR	ESN
HG02943	AFR	ESN
HG02944	AFR	ESN
HG02946	AFR	ESN
HG02947	AFR	ESN
HG02952	AFR	ESN
HG02953	AFR	ESN
HG02968	AFR	ESN
HG02970	AFR	ESN
HG02971	AFR	ESN
HG02973	AFR	ESN
HG02974	AFR	ESN
HG02976	AFR	ESN
HG02977	AFR	ESN
HG02979	AFR	ESN
HG02981	AFR	ESN
HG02982	AFR	GWD
HG02983	AFR	GWD
HG03006	SAS	BEB	14
HG03007	SAS	BEB
HG03009	SAS	BEB
HG03012	SAS	BEB
HG03015	SAS	PJL
HG03016	SAS	PJL
HG03018	SAS	PJL
HG03019	SAS	PJL
HG03021	SAS	PJL
HG03022	SAS	PJL
HG03024	AFR	GWD
HG03025	AFR	GWD
HG03027	AFR	GWD
HG03028	AFR	GWD
HG03039	AFR	GWD
HG03040	AFR	GWD
HG03045	AFR	GWD
HG03046	AFR	GWD
HG03048	AFR	GWD
HG03049	AFR	GWD
HG03052	AFR	MSL	15
HG03054	AFR	MSL
HG03055	AFR	MSL
HG03057	AFR	MSL
HG03058	AFR	MSL
HG03060	AFR	MSL
HG03061	AFR	MSL
HG03063	AFR	MSL
HG03064	AFR	MSL
HG03066	AFR	MSL
HG03069	AFR	MSL
HG03072	AFR	MSL
HG03073	AFR	MSL
HG03074	AFR	MSL
HG03077	AFR	MSL
HG03078	AFR	MSL
HG03079	AFR	MSL
HG03081	AFR	MSL
HG03082	AFR	MSL
HG03084	AFR	MSL
HG03085	AFR	MSL
HG03086	AFR	MSL
HG03088	AFR	MSL
HG03091	AFR	MSL
HG03095	AFR	MSL
HG03096	AFR	MSL
HG03097	AFR	MSL
HG03099	AFR	ESN
HG03100	AFR	ESN
HG03103	AFR	ESN
HG03105	AFR	ESN
HG03108	AFR	ESN
HG03109	AFR	ESN
HG03111	AFR	ESN
HG03112	AFR	ESN
HG03114	AFR	ESN
HG03115	AFR	ESN
HG03117	AFR	ESN
HG03118	AFR	ESN
HG03120	AFR	ESN
HG03121	AFR	ESN
HG03123	AFR	ESN
HG03124	AFR	ESN
HG03126	AFR	ESN
HG03127	AFR	ESN
HG03129	AFR	ESN
HG03130	AFR	ESN
HG03132	AFR	ESN
HG03133	AFR	ESN
HG03135	AFR	ESN
HG03136	AFR	ESN
HG03139	AFR	ESN
HG03157	AFR	ESN
HG03159	AFR	ESN
HG03160	AFR	ESN
HG03162	AFR	ESN
HG03163	AFR	ESN
HG03166	AFR	ESN
HG03168	AFR	ESN
HG03169	AFR	ESN
HG03172	AFR	ESN
HG03175	AFR	ESN
HG03189	AFR	ESN
HG03190	AFR	ESN
HG03193	AFR	ESN
HG03195	AFR	ESN
HG03196	AFR	ESN
HG03198	AFR	ESN
HG03199	AFR	ESN
HG03202	AFR	ESN
HG03209	AFR	MSL
HG03212	AFR	MSL
HG03224	AFR	MSL
HG03225	AFR	MSL
HG03228	SAS	PJL
HG03229	SAS	PJL
HG03234	SAS	PJL
HG03235	SAS	PJL
HG03237	SAS	PJL
HG03238	SAS	PJL
HG03240	AFR	GWD
HG03241	AFR	GWD
HG03246	AFR	GWD
HG03247	AFR	GWD
HG03258	AFR	GWD
HG03259	AFR	GWD
HG03265	AFR	ESN
HG03267	AFR	ESN
HG03268	AFR	ESN
HG03270	AFR	ESN
HG03271	AFR	ESN
HG03279	AFR	ESN
HG03280	AFR	ESN
HG03291	AFR	ESN
HG03294	AFR	ESN
HG03295	AFR	ESN
HG03297	AFR	ESN
HG03298	AFR	ESN
HG03300	AFR	ESN
HG03301	AFR	ESN
HG03303	AFR	ESN
HG03304	AFR	ESN
HG03311	AFR	ESN
HG03313	AFR	ESN
HG03342	AFR	ESN
HG03343	AFR	ESN
HG03351	AFR	ESN
HG03352	AFR	ESN
HG03354	AFR	ESN
HG03363	AFR	ESN
HG03366	AFR	ESN
HG03367	AFR	ESN
HG03369	AFR	ESN
HG03370	AFR	ESN
HG03372	AFR	ESN
HG03376	AFR	MSL
HG03378	AFR	MSL
HG03380	AFR	MSL
HG03382	AFR	MSL
HG03385	AFR	MSL
HG03388	AFR	MSL
HG03391	AFR	MSL
HG03394	AFR	MSL
HG03397	AFR	MSL
HG03401	AFR	MSL
HG03410	AFR	MSL
HG03419	AFR	MSL
HG03428	AFR	MSL
HG03432	AFR	MSL
HG03433	AFR	MSL
HG03436	AFR	MSL
HG03437	AFR	MSL
HG03439	AFR	MSL
HG03442	AFR	MSL
HG03445	AFR	MSL
HG03446	AFR	MSL
HG03449	AFR	MSL
HG03451	AFR	MSL
HG03452	AFR	MSL
HG03455	AFR	MSL
HG03457	AFR	MSL
HG03458	AFR	MSL
HG03460	AFR	MSL
HG03461	AFR	MSL
HG03464	AFR	MSL
HG03469	AFR	MSL
HG03470	AFR	MSL
HG03472	AFR	MSL
HG03473	AFR	MSL
HG03476	AFR	MSL
HG03478	AFR	MSL
HG03479	AFR	MSL
HG03484	AFR	MSL
HG03485	AFR	MSL
HG03488	SAS	PJL
HG03490	SAS	PJL
HG03491	SAS	PJL
HG03499	AFR	ESN
HG03511	AFR	ESN
HG03514	AFR	ESN
HG03515	AFR	ESN
HG03517	AFR	ESN
HG03518	AFR	ESN
HG03520	AFR	ESN
HG03521	AFR	ESN
HG03538	AFR	GWD
HG03539	AFR	GWD
HG03547	AFR	MSL
HG03548	AFR	MSL
HG03556	AFR	MSL
HG03557	AFR	MSL
HG03558	AFR	MSL
HG03559	AFR	MSL
HG03563	AFR	MSL
HG03565	AFR	MSL
HG03567	AFR	MSL
HG03571	AFR	MSL
HG03572	AFR	MSL
HG03575	AFR	MSL
HG03577	AFR	MSL
HG03578	AFR	MSL
HG03583	AFR	MSL
HG03585	SAS	BEB
HG03589	SAS	BEB
HG03593	SAS	BEB
HG03594	SAS	BEB
HG03595	SAS	BEB
HG03598	SAS	BEB
HG03600	SAS	BEB
HG03603	SAS	BEB
HG03604	SAS	BEB
HG03607	SAS	BEB
HG03611	SAS	BEB
HG03615	SAS	BEB
HG03616	SAS	BEB
HG03619	SAS	PJL
HG03624	SAS	PJL
HG03625	SAS	PJL
HG03629	SAS	PJL
HG03631	SAS	PJL
HG03634	SAS	PJL
HG03636	SAS	PJL
HG03640	SAS	PJL
HG03642	SAS	STU	16
HG03643	SAS	STU
HG03644	SAS	STU
HG03645	SAS	STU
HG03646	SAS	STU
HG03649	SAS	PJL
HG03652	SAS	PJL
HG03653	SAS	PJL
HG03660	SAS	PJL
HG03663	SAS	PJL
HG03667	SAS	PJL
HG03668	SAS	PJL
HG03672	SAS	STU
HG03673	SAS	STU
HG03679	SAS	STU
HG03680	SAS	STU
HG03681	SAS	STU
HG03684	SAS	STU
HG03685	SAS	STU
HG03686	SAS	STU
HG03687	SAS	STU
HG03689	SAS	STU
HG03690	SAS	STU
HG03691	SAS	STU
HG03692	SAS	STU
HG03693	SAS	STU
HG03694	SAS	STU
HG03695	SAS	STU
HG03696	SAS	STU
HG03697	SAS	STU
HG03698	SAS	STU
HG03702	SAS	PJL
HG03703	SAS	PJL
HG03705	SAS	PJL
HG03706	SAS	PJL
HG03708	SAS	PJL
HG03709	SAS	PJL
HG03711	SAS	STU
HG03713	SAS	ITU
HG03714	SAS	ITU
HG03715	SAS	ITU
HG03716	SAS	ITU
HG03717	SAS	ITU
HG03718	SAS	ITU
HG03720	SAS	ITU
HG03722	SAS	ITU
HG03727	SAS	ITU
HG03729	SAS	ITU
HG03730	SAS	ITU
HG03731	SAS	ITU
HG03733	SAS	STU
HG03736	SAS	STU
HG03738	SAS	STU
HG03740	SAS	STU
HG03741	SAS	STU
HG03742	SAS	ITU
HG03743	SAS	STU
HG03744	SAS	STU
HG03745	SAS	STU
HG03746	SAS	STU
HG03750	SAS	STU
HG03752	SAS	STU
HG03753	SAS	STU
HG03754	SAS	STU
HG03755	SAS	STU
HG03756	SAS	STU
HG03757	SAS	STU
HG03760	SAS	STU
HG03762	SAS	PJL
HG03765	SAS	PJL
HG03767	SAS	PJL
HG03770	SAS	ITU
HG03771	SAS	ITU
HG03772	SAS	ITU
HG03773	SAS	ITU
HG03774	SAS	ITU
HG03775	SAS	ITU
HG03777	SAS	ITU
HG03778	SAS	ITU
HG03779	SAS	ITU
HG03780	SAS	ITU
HG03781	SAS	ITU
HG03782	SAS	ITU
HG03784	SAS	ITU
HG03785	SAS	ITU
HG03786	SAS	ITU
HG03787	SAS	ITU
HG03788	SAS	ITU
HG03789	SAS	ITU
HG03790	SAS	ITU
HG03792	SAS	ITU
HG03793	SAS	BEB
HG03796	SAS	BEB
HG03800	SAS	BEB
HG03802	SAS	BEB
HG03803	SAS	BEB
HG03805	SAS	BEB
HG03808	SAS	BEB
HG03809	SAS	BEB
HG03812	SAS	BEB
HG03814	SAS	BEB
HG03815	SAS	BEB
HG03817	SAS	BEB
HG03821	SAS	BEB
HG03823	SAS	BEB
HG03824	SAS	BEB
HG03826	SAS	BEB
HG03829	SAS	BEB
HG03830	SAS	BEB
HG03832	SAS	BEB
HG03833	SAS	BEB
HG03836	SAS	STU
HG03837	SAS	STU
HG03838	SAS	STU
HG03844	SAS	STU
HG03846	SAS	STU
HG03848	SAS	STU
HG03849	SAS	STU
HG03850	SAS	STU
HG03851	SAS	STU
HG03854	SAS	STU
HG03856	SAS	STU
HG03857	SAS	STU
HG03858	SAS	STU
HG03861	SAS	ITU
HG03862	SAS	ITU
HG03863	SAS	ITU
HG03864	SAS	ITU
HG03866	SAS	ITU
HG03867	SAS	ITU
HG03868	SAS	ITU
HG03869	SAS	ITU
HG03870	SAS	ITU
HG03871	SAS	ITU
HG03872	SAS	ITU
HG03873	SAS	ITU
HG03874	SAS	ITU
HG03875	SAS	ITU
HG03882	SAS	ITU
HG03884	SAS	STU
HG03885	SAS	STU
HG03886	SAS	STU
HG03887	SAS	STU
HG03888	SAS	STU
HG03890	SAS	STU
HG03894	SAS	STU
HG03895	SAS	STU
HG03896	SAS	STU
HG03897	SAS	STU
HG03898	SAS	STU
HG03899	SAS	STU
HG03900	SAS	STU
HG03902	SAS	BEB
HG03905	SAS	BEB
HG03907	SAS	BEB
HG03908	SAS	BEB
HG03910	SAS	BEB
HG03911	SAS	BEB
HG03913	SAS	BEB
HG03914	SAS	BEB
HG03916	SAS	BEB
HG03917	SAS	BEB
HG03919	SAS	BEB
HG03920	SAS	BEB
HG03922	SAS	BEB
HG03925	SAS	BEB
HG03926	SAS	BEB
HG03928	SAS	BEB
HG03931	SAS	BEB
HG03934	SAS	BEB
HG03937	SAS	BEB
HG03940	SAS	BEB
HG03941	SAS	BEB
HG03943	SAS	STU
HG03944	SAS	STU
HG03945	SAS	STU
HG03947	SAS	STU
HG03948	SAS	STU
HG03949	SAS	STU
HG03950	SAS	STU
HG03951	SAS	STU
HG03953	SAS	STU
HG03955	SAS	STU
HG03960	SAS	ITU
HG03963	SAS	ITU
HG03965	SAS	ITU
HG03967	SAS	ITU
HG03968	SAS	ITU
HG03969	SAS	ITU
HG03971	SAS	ITU
HG03973	SAS	ITU
HG03974	SAS	ITU
HG03976	SAS	ITU
HG03977	SAS	ITU
HG03978	SAS	ITU
HG03985	SAS	STU
HG03986	SAS	STU
HG03989	SAS	STU
HG03990	SAS	STU
HG03991	SAS	STU
HG03995	SAS	STU
HG03998	SAS	STU
HG03999	SAS	STU
HG04001	SAS	ITU
HG04002	SAS	ITU
HG04003	SAS	STU
HG04006	SAS	STU
HG04014	SAS	ITU
HG04015	SAS	ITU
HG04017	SAS	ITU
HG04018	SAS	ITU
HG04019	SAS	ITU
HG04020	SAS	ITU
HG04022	SAS	ITU
HG04023	SAS	ITU
HG04025	SAS	ITU
HG04026	SAS	ITU
HG04029	SAS	STU
HG04033	SAS	STU
HG04035	SAS	STU
HG04038	SAS	STU
HG04039	SAS	STU
HG04042	SAS	STU
HG04047	SAS	STU
HG04054	SAS	ITU
HG04056	SAS	ITU
HG04059	SAS	ITU
HG04060	SAS	ITU
HG04061	SAS	ITU
HG04062	SAS	ITU
HG04063	SAS	ITU
HG04070	SAS	ITU
HG04075	SAS	STU
HG04076	SAS	ITU
HG04080	SAS	ITU
HG04090	SAS	ITU
HG04093	SAS	ITU
HG04094	SAS	ITU
HG04096	SAS	ITU
HG04098	SAS	ITU
HG04099	SAS	STU
HG04100	SAS	STU
HG04106	SAS	STU
HG04107	SAS	STU
HG04118	SAS	ITU
HG04131	SAS	BEB
HG04134	SAS	BEB
HG04140	SAS	BEB
HG04141	SAS	BEB
HG04144	SAS	BEB
HG04146	SAS	BEB
HG04152	SAS	BEB
HG04153	SAS	BEB
HG04155	SAS	BEB
HG04156	SAS	BEB
HG04158	SAS	BEB
HG04159	SAS	BEB
HG04161	SAS	BEB
HG04162	SAS	BEB
HG04164	SAS	BEB
HG04171	SAS	BEB
HG04173	SAS	BEB
HG04176	SAS	BEB
HG04177	SAS	BEB
HG04180	SAS	BEB
HG04182	SAS	BEB
HG04183	SAS	BEB
HG04185	SAS	BEB
HG04186	SAS	BEB
HG04188	SAS	BEB
HG04189	SAS	BEB
HG04194	SAS	BEB
HG04195	SAS	BEB
HG04198	SAS	ITU
HG04200	SAS	ITU
HG04202	SAS	ITU
HG04206	SAS	ITU
HG04209	SAS	ITU
HG04210	SAS	STU
HG04211	SAS	ITU
HG04212	SAS	ITU
HG04214	SAS	ITU
HG04216	SAS	ITU
HG04219	SAS	ITU
HG04222	SAS	ITU
HG04225	SAS	ITU
HG04227	SAS	STU
HG04229	SAS	STU
HG04235	SAS	ITU
HG04238	SAS	ITU
HG04239	SAS	ITU
NA06984	EUR	CEU
NA06985	EUR	CEU
NA06986	EUR	CEU
NA06989	EUR	CEU
NA06994	EUR	CEU
NA07000	EUR	CEU
NA07037	EUR	CEU
NA07048	EUR	CEU
NA07051	EUR	CEU
NA07056	EUR	CEU
NA07347	EUR	CEU
NA07357	EUR	CEU
NA10847	EUR	CEU
NA10851	EUR	CEU
NA11829	EUR	CEU
NA11830	EUR	CEU
NA11831	EUR	CEU
NA11832	EUR	CEU
NA11840	EUR	CEU
NA11843	EUR	CEU
NA11881	EUR	CEU
NA11892	EUR	CEU
NA11893	EUR	CEU
NA11894	EUR	CEU
NA11918	EUR	CEU
NA11919	EUR	CEU
NA11920	EUR	CEU
NA11930	EUR	CEU
NA11931	EUR	CEU
NA11932	EUR	CEU
NA11933	EUR	CEU
NA11992	EUR	CEU
NA11994	EUR	CEU
NA11995	EUR	CEU
NA12003	EUR	CEU
NA12004	EUR	CEU
NA12005	EUR	CEU
NA12006	EUR	CEU
NA12043	EUR	CEU
NA12044	EUR	CEU
NA12045	EUR	CEU
NA12046	EUR	CEU
NA12058	EUR	CEU
NA12144	EUR	CEU
NA12154	EUR	CEU
NA12155	EUR	CEU
NA12156	EUR	CEU
NA12234	EUR	CEU
NA12249	EUR	CEU
NA12272	EUR	CEU
NA12273	EUR	CEU
NA12275	EUR	CEU
NA12282	EUR	CEU
NA12283	EUR	CEU
NA12286	EUR	CEU
NA12287	EUR	CEU
NA12340	EUR	CEU
NA12341	EUR	CEU
NA12342	EUR	CEU
NA12347	EUR	CEU
NA12348	EUR	CEU
NA12383	EUR	CEU
NA12399	EUR	CEU
NA12400	EUR	CEU
NA12413	EUR	CEU
NA12414	EUR	CEU
NA12489	EUR	CEU
NA12546	EUR	CEU
NA12716	EUR	CEU
NA12717	EUR	CEU
NA12718	EUR	CEU
NA12748	EUR	CEU
NA12749	EUR	CEU
NA12750	EUR	CEU
NA12751	EUR	CEU
NA12760	EUR	CEU
NA12761	EUR	CEU
NA12762	EUR	CEU
NA12763	EUR	CEU
NA12775	EUR	CEU
NA12776	EUR	CEU
NA12777	EUR	CEU
NA12778	EUR	CEU
NA12812	EUR	CEU
NA12813	EUR	CEU
NA12814	EUR	CEU
NA12815	EUR	CEU
NA12827	EUR	CEU
NA12828	EUR	CEU
NA12829	EUR	CEU
NA12830	EUR	CEU
NA12842	EUR	CEU
NA12843	EUR	CEU
NA12872	EUR	CEU
NA12873	EUR	CEU
NA12874	EUR	CEU
NA12878	EUR	CEU	18
NA12889	EUR	CEU
NA12890	EUR	CEU
NA18486	AFR	YRI
NA18488	AFR	YRI
NA18489	AFR	YRI
NA18498	AFR	YRI
NA18499	AFR	YRI
NA18501	AFR	YRI
NA18502	AFR	YRI
NA18504	AFR	YRI
NA18505	AFR	YRI
NA18507	AFR	YRI
NA18508	AFR	YRI
NA18510	AFR	YRI
NA18511	AFR	YRI
NA18516	AFR	YRI
NA18517	AFR	YRI
NA18519	AFR	YRI
NA18520	AFR	YRI
NA18522	AFR	YRI
NA18523	AFR	YRI
NA18525	EAS	CHB	19
NA18526	EAS	CHB
NA18528	EAS	CHB
NA18530	EAS	CHB
NA18531	EAS	CHB
NA18532	EAS	CHB
NA18533	EAS	CHB
NA18534	EAS	CHB
NA18535	EAS	CHB
NA18536	EAS	CHB
NA18537	EAS	CHB
NA18538	EAS	CHB
NA18539	EAS	CHB
NA18541	EAS	CHB
NA18542	EAS	CHB
NA18543	EAS	CHB
NA18544	EAS	CHB
NA18545	EAS	CHB
NA18546	EAS	CHB
NA18547	EAS	CHB
NA18548	EAS	CHB
NA18549	EAS	CHB
NA18550	EAS	CHB
NA18552	EAS	CHB
NA18553	EAS	CHB
NA18555	EAS	CHB
NA18557	EAS	CHB
NA18558	EAS	CHB
NA18559	EAS	CHB
NA18560	EAS	CHB
NA18561	EAS	CHB
NA18562	EAS	CHB
NA18563	EAS	CHB
NA18564	EAS	CHB
NA18565	EAS	CHB
NA18566	EAS	CHB
NA18567	EAS	CHB
NA18570	EAS	CHB
NA18571	EAS	CHB
NA18572	EAS	CHB
NA18573	EAS	CHB
NA18574	EAS	CHB
NA18577	EAS	CHB
NA18579	EAS	CHB
NA18582	EAS	CHB
NA18591	EAS	CHB
NA18592	EAS	CHB
NA18593	EAS	CHB
NA18595	EAS	CHB
NA18596	EAS	CHB
NA18597	EAS	CHB
NA18599	EAS	CHB
NA18602	EAS	CHB
NA18603	EAS	CHB
NA18605	EAS	CHB
NA18606	EAS	CHB
NA18608	EAS	CHB
NA18609	EAS	CHB
NA18610	EAS	CHB
NA18611	EAS	CHB
NA18612	EAS	CHB
NA18613	EAS	CHB
NA18614	EAS	CHB
NA18615	EAS	CHB
NA18616	EAS	CHB
NA18617	EAS	CHB
NA18618	EAS	CHB
NA18619	EAS	CHB
NA18620	EAS	CHB
NA18621	EAS	CHB
NA18622	EAS	CHB
NA18623	EAS	CHB
NA18624	EAS	CHB
NA18625	EAS	CHB
NA18626	EAS	CHB
NA18627	EAS	CHB
NA18628	EAS	CHB
NA18629	EAS	CHB
NA18630	EAS	CHB
NA18631	EAS	CHB
NA18632	EAS	CHB
NA18633	EAS	CHB
NA18634	EAS	CHB
NA18635	EAS	CHB
NA18636	EAS	CHB
NA18637	EAS	CHB
NA18638	EAS	CHB
NA18639	EAS	CHB
NA18640	EAS	CHB
NA18641	EAS	CHB
NA18642	EAS	CHB
NA18643	EAS	CHB
NA18644	EAS	CHB
NA18645	EAS	CHB
NA18646	EAS	CHB
NA18647	EAS	CHB
NA18648	EAS	CHB
NA18740	EAS	CHB
NA18745	EAS	CHB
NA18747	EAS	CHB
NA18748	EAS	CHB
NA18749	EAS	CHB
NA18757	EAS	CHB
NA18853	AFR	YRI
NA18856	AFR	YRI
NA18858	AFR	YRI
NA18861	AFR	YRI
NA18864	AFR	YRI
NA18865	AFR	YRI
NA18867	AFR	YRI
NA18868	AFR	YRI
NA18870	AFR	YRI
NA18871	AFR	YRI
NA18873	AFR	YRI
NA18874	AFR	YRI
NA18876	AFR	YRI
NA18877	AFR	YRI
NA18878	AFR	YRI
NA18879	AFR	YRI
NA18881	AFR	YRI
NA18907	AFR	YRI
NA18908	AFR	YRI
NA18909	AFR	YRI
NA18910	AFR	YRI
NA18912	AFR	YRI
NA18915	AFR	YRI
NA18916	AFR	YRI
NA18917	AFR	YRI
NA18923	AFR	YRI
NA18924	AFR	YRI
NA18933	AFR	YRI
NA18934	AFR	YRI
NA18939	EAS	JPT	20
NA18940	EAS	JPT
NA18941	EAS	JPT
NA18942	EAS	JPT
NA18943	EAS	JPT
NA18944	EAS	JPT
NA18945	EAS	JPT
NA18946	EAS	JPT
NA18947	EAS	JPT
NA18948	EAS	JPT
NA18949	EAS	JPT
NA18950	EAS	JPT
NA18951	EAS	JPT
NA18952	EAS	JPT
NA18953	EAS	JPT
NA18954	EAS	JPT
NA18956	EAS	JPT
NA18957	EAS	JPT
NA18959	EAS	JPT
NA18960	EAS	JPT
NA18961	EAS	JPT
NA18962	EAS	JPT
NA18963	EAS	JPT
NA18964	EAS	JPT
NA18965	EAS	JPT
NA18966	EAS	JPT
NA18967	EAS	JPT
NA18968	EAS	JPT
NA18969	EAS	JPT
NA18970	EAS	JPT
NA18971	EAS	JPT
NA18972	EAS	JPT
NA18973	EAS	JPT
NA18974	EAS	JPT
NA18975	EAS	JPT
NA18976	EAS	JPT
NA18977	EAS	JPT
NA18978	EAS	JPT
NA18979	EAS	JPT
NA18980	EAS	JPT
NA18981	EAS	JPT
NA18982	EAS	JPT
NA18983	EAS	JPT
NA18984	EAS	JPT
NA18985	EAS	JPT
NA18986	EAS	JPT
NA18987	EAS	JPT
NA18988	EAS	JPT
NA18989	EAS	JPT
NA18990	EAS	JPT
NA18991	EAS	JPT
NA18992	EAS	JPT
NA18993	EAS	JPT
NA18994	EAS	JPT
NA18995	EAS	JPT
NA18997	EAS	JPT
NA18998	EAS	JPT
NA18999	EAS	JPT
NA19000	EAS	JPT
NA19001	EAS	JPT
NA19002	EAS	JPT
NA19003	EAS	JPT
NA19004	EAS	JPT
NA19005	EAS	JPT
NA19006	EAS	JPT
NA19007	EAS	JPT
NA19009	EAS	JPT
NA19010	EAS	JPT
NA19011	EAS	JPT
NA19012	EAS	JPT
NA19017	AFR	LWK	21
NA19019	AFR	LWK
NA19020	AFR	LWK
NA19023	AFR	LWK
NA19024	AFR	LWK
NA19025	AFR	LWK
NA19026	AFR	LWK
[truncated: 537 more rows]
