# Supplementary material for: A computational framework to assess genome-wide distribution of polymorphic human endogenous retrovirus-K In human populations
Source: PLoS Comput Biol. 2019 Mar 28;15(3):e1006564. doi: 10.1371/journal.pcbi.1006564 (PMC6456218; doi:10.1371/journal.pcbi.1006564)
Supplement: S3 Dataset — (XLSX) [file pcbi.1006564.s012.xlsx]

## Sheet: n=3
		AFR		AMR				AFR		EAS				AFR		EUR				AFR		SAS				AMR		EAS				AMR		EUR				AMR		SAS				EAS		EUR
HERV-K combination	#	%	#	%	p	HERV-K combination	#	%	#	%	p	HERV-K combination	#	%	#	%	p	HERV-K combination	#	%	#	%	p	HERV-K combination	#	%	#	%	p	HERV-K combination	#	%	#	%	p	HERV-K combination	#	%	#	%	p	HERV-K combination	#	%	#	%	p	HERV-K combination	#
chr4_69463709_69469223 chr7_4622057_4640031 chr19_22414379_22414380	341	0.509716	44	0.125	5.01864e-31	chr3_185280336_185289515 chr4_69463709_69469223 chr11_101565794_101575259	505	0.754858	9	0.0174757	5.07324e-140	chr1_75842771_75849143 chr6_57623896_57628704 chr12_58721242_58730698	98	0.146487	299	0.592079	5.50499e-55	chr1_75842771_75849143 chr3_185280336_185289515 chr6_78427019_78436083	166	0.248132	330	0.668016	4.89754e-44	chr3_112743479_112752282 chr3_185280336_185289515 chr11_101565794_101575259	271	0.769886	36	0.0699029	1.21103e-97	chr3_185280336_185289515 chr11_101565794_101575259 chr12_58721242_58730698	214	0.607955	384	0.760396	5.34429e-05	chr3_112743479_112752282 chr3_185280336_185289515 chr4_69463709_69469223	312	0.886364	294	0.595142	2.24833e-18	chr3_185280336_185289515 chr11_101565794_101575259 chr22_18926187_18935307	36	0.0699029	437	0.865347	9.97356e-141	chr1_75842771_75849143 chr3_185280336_185289515 chr6_78427019_78436083	31
chr7_4622057_4640031 chr19_22414379_22414380 chr22_18926187_18935307	360	0.538117	57	0.161932	4.3539e-29	chr4_69463709_69469223 chr5_156084717_156093896 chr11_101565794_101575259	505	0.754858	9	0.0174757	5.07324e-140	chr1_75842771_75849143 chr3_112743479_112752282 chr12_58721242_58730698	107	0.15994	306	0.605941	1.17439e-54	chr1_75842771_75849143 chr6_78427019_78436083 chr10_27182399_27183380	166	0.248132	329	0.665992	6.2492e-44	chr3_185280336_185289515 chr5_156084717_156093896 chr11_101565794_101575259	271	0.769886	36	0.0699029	1.21103e-97	chr11_101565794_101575259 chr12_58721242_58730698 chr22_18926187_18935307	214	0.607955	384	0.760396	5.34429e-05	chr3_112743479_112752282 chr4_69463709_69469223 chr5_156084717_156093896	311	0.883523	292	0.591093	2.24833e-18	chr3_185280336_185289515 chr5_156084717_156093896 chr11_101565794_101575259	36	0.0699029	436	0.863366	9.97356e-141	chr1_75842771_75849143 chr3_185280336_185289515 chr22_18926187_18935307	31
chr7_4622057_4640031 chr10_27182399_27183380 chr19_22414379_22414380	356	0.532138	57	0.161932	2.03062e-28	chr4_69463709_69469223 chr11_101565794_101575259 chr22_18926187_18935307	504	0.753363	9	0.0174757	1.07867e-139	chr1_75842771_75849143 chr3_185280336_185289515 chr12_58721242_58730698	107	0.15994	306	0.605941	1.17439e-54	chr1_75842771_75849143 chr6_78427019_78436083 chr22_18926187_18935307	169	0.252616	330	0.668016	1.69423e-43	chr3_185280336_185289515 chr11_101565794_101575259 chr22_18926187_18935307	271	0.769886	36	0.0699029	1.21103e-97	chr3_112743479_112752282 chr11_101565794_101575259 chr12_58721242_58730698	213	0.605114	383	0.758416	5.34429e-05	chr3_112743479_112752282 chr4_69463709_69469223 chr10_27182399_27183380	311	0.883523	293	0.593117	2.36919e-18	chr3_185280336_185289515 chr10_27182399_27183380 chr11_101565794_101575259	36	0.0699029	436	0.863366	9.97356e-141	chr1_75842771_75849143 chr6_78427019_78436083 chr22_18926187_18935307	31
chr3_185280336_185289515 chr7_4622057_4640031 chr19_22414379_22414380	356	0.532138	58	0.164773	3.06876e-28	chr4_69463709_69469223 chr10_27182399_27183380 chr11_101565794_101575259	503	0.751868	9	0.0174757	2.57126e-139	chr1_75842771_75849143 chr10_27182399_27183380 chr12_58721242_58730698	107	0.15994	306	0.605941	1.17439e-54	chr1_75842771_75849143 chr3_185280336_185289515 chr10_27182399_27183380	169	0.252616	329	0.665992	3.21402e-43	chr3_185280336_185289515 chr4_69463709_69469223 chr11_101565794_101575259	239	0.678977	9	0.0174757	1.21103e-97	chr5_156084717_156093896 chr11_101565794_101575259 chr12_58721242_58730698	213	0.605114	383	0.758416	5.34429e-05	chr3_112743479_112752282 chr4_69463709_69469223 chr22_18926187_18935307	311	0.883523	294	0.595142	2.90342e-18	chr5_156084717_156093896 chr11_101565794_101575259 chr22_18926187_18935307	36	0.0699029	436	0.863366	9.97356e-141	chr1_75842771_75849143 chr3_185280336_185289515 chr10_27182399_27183380	31
chr5_156084717_156093896 chr7_4622057_4640031 chr19_22414379_22414380	356	0.532138	58	0.164773	3.06876e-28	chr3_112743479_112752282 chr4_69463709_69469223 chr11_101565794_101575259	495	0.73991	9	0.0174757	1.57935e-135	chr1_75842771_75849143 chr5_156084717_156093896 chr12_58721242_58730698	109	0.16293	305	0.60396	1.75704e-53	chr4_69463709_69469223 chr5_156084717_156093896 chr19_22414379_22414380	550	0.822123	210	0.425101	3.33166e-43	chr3_112743479_112752282 chr5_156084717_156093896 chr11_101565794_101575259	270	0.767045	36	0.0699029	1.65154e-97	chr10_27182399_27183380 chr11_101565794_101575259 chr12_58721242_58730698	213	0.605114	384	0.760396	5.34429e-05	chr3_112743479_112752282 chr4_69463709_69469223 chr6_57623896_57628704	303	0.860795	281	0.568826	6.22193e-18	chr10_27182399_27183380 chr11_101565794_101575259 chr22_18926187_18935307	36	0.0699029	436	0.863366	9.97356e-141	chr1_75842771_75849143 chr6_78427019_78436083 chr10_27182399_27183380	31
chr6_78427019_78436083 chr7_4622057_4640031 chr19_22414379_22414380	347	0.518685	54	0.153409	3.06876e-28	chr4_69463709_69469223 chr6_78427019_78436083 chr11_101565794_101575259	495	0.73991	9	0.0174757	1.57935e-135	chr1_75842771_75849143 chr12_58721242_58730698 chr22_18926187_18935307	110	0.164425	305	0.60396	3.30045e-53	chr1_75842771_75849143 chr5_156084717_156093896 chr6_78427019_78436083	169	0.252616	328	0.663968	5.39587e-43	chr3_112743479_112752282 chr11_101565794_101575259 chr22_18926187_18935307	270	0.767045	36	0.0699029	1.65154e-97	chr6_78427019_78436083 chr11_101565794_101575259 chr12_58721242_58730698	207	0.588068	376	0.744554	5.34429e-05	chr3_112743479_112752282 chr4_69463709_69469223 chr12_55727215_55728183	247	0.701705	192	0.388664	9.89278e-18	chr3_112743479_112752282 chr3_185280336_185289515 chr11_101565794_101575259	36	0.0699029	435	0.861386	2.52356e-140	chr1_75842771_75849143 chr10_27182399_27183380 chr22_18926187_18935307	31
chr3_112743479_112752282 chr7_4622057_4640031 chr19_22414379_22414380	351	0.524664	58	0.164773	2.69907e-27	chr3_185280336_185289515 chr5_156084717_156093896 chr11_101565794_101575259	525	0.784753	36	0.0699029	3.31937e-130	chr1_75842771_75849143 chr6_78427019_78436083 chr12_58721242_58730698	107	0.15994	302	0.59802	3.30045e-53	chr1_75842771_75849143 chr10_27182399_27183380 chr22_18926187_18935307	171	0.255605	329	0.665992	8.51612e-43	chr3_185280336_185289515 chr10_27182399_27183380 chr11_101565794_101575259	270	0.767045	36	0.0699029	1.65154e-97	chr1_75842771_75849143 chr6_78427019_78436083 chr12_58721242_58730698	152	0.431818	302	0.59802	5.34429e-05	chr3_185280336_185289515 chr4_69463709_69469223 chr5_156084717_156093896	312	0.886364	304	0.615385	8.02426e-17	chr3_112743479_112752282 chr10_27182399_27183380 chr11_101565794_101575259	36	0.0699029	435	0.861386	2.52356e-140	chr1_75842771_75849143 chr3_185280336_185289515 chr5_156084717_156093896	31
chr4_69463709_69469223 chr19_22414379_22414380 chr22_18926187_18935307	549	0.820628	183	0.519886	1.28229e-22	chr3_185280336_185289515 chr11_101565794_101575259 chr22_18926187_18935307	524	0.783259	36	0.0699029	8.52305e-130	chr1_75842771_75849143 chr3_112743479_112752282 chr10_27182399_27183380	168	0.251121	348	0.689109	4.37857e-49	chr3_185280336_185289515 chr4_69463709_69469223 chr19_22414379_22414380	549	0.820628	211	0.427126	1.06976e-42	chr5_156084717_156093896 chr11_101565794_101575259 chr22_18926187_18935307	270	0.767045	36	0.0699029	1.65154e-97	chr1_75842771_75849143 chr11_101565794_101575259 chr12_58721242_58730698	123	0.349432	263	0.520792	5.34429e-05	chr3_185280336_185289515 chr4_69463709_69469223 chr10_27182399_27183380	312	0.886364	305	0.617409	9.99121e-17	chr3_112743479_112752282 chr11_101565794_101575259 chr22_18926187_18935307	36	0.0699029	435	0.861386	2.52356e-140	chr1_75842771_75849143 chr5_156084717_156093896 chr6_78427019_78436083	31
chr4_69463709_69469223 chr5_156084717_156093896 chr19_22414379_22414380	550	0.822123	184	0.522727	1.45802e-22	chr5_156084717_156093896 chr11_101565794_101575259 chr22_18926187_18935307	524	0.783259	36	0.0699029	8.52305e-130	chr1_75842771_75849143 chr3_185280336_185289515 chr10_27182399_27183380	169	0.252616	348	0.689109	8.77775e-49	chr4_69463709_69469223 chr19_22414379_22414380 chr22_18926187_18935307	549	0.820628	211	0.427126	1.06976e-42	chr3_185280336_185289515 chr6_57623896_57628704 chr11_101565794_101575259	265	0.752841	31	0.0601942	1.65154e-97	chr6_57623896_57628704 chr11_101565794_101575259 chr12_58721242_58730698	209	0.59375	377	0.746535	6.04909e-05	chr4_69463709_69469223 chr5_156084717_156093896 chr10_27182399_27183380	311	0.883523	303	0.61336	9.99121e-17	chr5_156084717_156093896 chr10_27182399_27183380 chr11_101565794_101575259	36	0.0699029	435	0.861386	2.52356e-140	chr1_75842771_75849143 chr5_156084717_156093896 chr22_18926187_18935307	31
chr3_185280336_185289515 chr4_69463709_69469223 chr19_22414379_22414380	549	0.820628	184	0.522727	2.44531e-22	chr3_185280336_185289515 chr10_27182399_27183380 chr11_101565794_101575259	522	0.780269	36	0.0699029	7.51239e-129	chr1_75842771_75849143 chr3_112743479_112752282 chr3_185280336_185289515	170	0.254111	348	0.689109	1.7747e-48	chr1_75842771_75849143 chr3_185280336_185289515 chr22_18926187_18935307	173	0.258595	330	0.668016	1.08871e-42	chr3_112743479_112752282 chr4_69463709_69469223 chr11_101565794_101575259	238	0.676136	9	0.0174757	1.65154e-97	chr1_75842771_75849143 chr3_112743479_112752282 chr12_58721242_58730698	157	0.446023	306	0.605941	8.49283e-05	chr3_185280336_185289515 chr4_69463709_69469223 chr12_55727215_55728183	248	0.704545	199	0.402834	1.01086e-16	chr3_112743479_112752282 chr5_156084717_156093896 chr11_101565794_101575259	36	0.0699029	434	0.859406	1.02864e-139	chr1_75842771_75849143 chr5_156084717_156093896 chr10_27182399_27183380	31
chr4_69463709_69469223 chr6_78427019_78436083 chr19_22414379_22414380	539	0.80568	178	0.505682	5.51443e-22	chr5_156084717_156093896 chr10_27182399_27183380 chr11_101565794_101575259	522	0.780269	36	0.0699029	7.51239e-129	chr1_75842771_75849143 chr6_57623896_57628704 chr10_27182399_27183380	159	0.237668	338	0.669307	3.00794e-48	chr3_112743479_112752282 chr4_69463709_69469223 chr19_22414379_22414380	538	0.804185	201	0.406883	1.23752e-42	chr4_69463709_69469223 chr5_156084717_156093896 chr11_101565794_101575259	238	0.676136	9	0.0174757	1.65154e-97	chr1_75842771_75849143 chr10_27182399_27183380 chr12_58721242_58730698	157	0.446023	306	0.605941	8.49283e-05	chr3_185280336_185289515 chr4_69463709_69469223 chr22_18926187_18935307	312	0.886364	306	0.619433	1.02596e-16	chr3_185280336_185289515 chr6_57623896_57628704 chr11_101565794_101575259	31	0.0601942	428	0.847525	1.44478e-139	chr1_75842771_75849143 chr3_112743479_112752282 chr3_185280336_185289515	31
chr4_69463709_69469223 chr10_27182399_27183380 chr19_22414379_22414380	545	0.814649	183	0.519886	9.94203e-22	chr10_27182399_27183380 chr11_101565794_101575259 chr22_18926187_18935307	521	0.778774	36	0.0699029	2.24727e-128	chr1_75842771_75849143 chr3_112743479_112752282 chr6_57623896_57628704	160	0.239163	338	0.669307	6.26624e-48	chr4_69463709_69469223 chr11_101565794_101575259 chr19_22414379_22414380	459	0.686099	137	0.277328	6.32679e-42	chr4_69463709_69469223 chr10_27182399_27183380 chr11_101565794_101575259	238	0.676136	9	0.0174757	1.65154e-97	chr1_75842771_75849143 chr5_156084717_156093896 chr12_58721242_58730698	157	0.446023	305	0.60396	0.000102838	chr4_69463709_69469223 chr5_156084717_156093896 chr22_18926187_18935307	311	0.883523	304	0.615385	1.02596e-16	chr6_57623896_57628704 chr11_101565794_101575259 chr22_18926187_18935307	31	0.0601942	428	0.847525	1.44478e-139	chr1_75842771_75849143 chr3_112743479_112752282 chr6_78427019_78436083	31
chr1_75842771_75849143 chr6_57623896_57628704 chr10_27182399_27183380	159	0.237668	192	0.545455	1.58561e-21	chr3_112743479_112752282 chr3_185280336_185289515 chr11_101565794_101575259	515	0.769806	36	0.0699029	2.14863e-125	chr1_75842771_75849143 chr10_27182399_27183380 chr22_18926187_18935307	171	0.255605	347	0.687129	7.97685e-48	chr1_75842771_75849143 chr5_156084717_156093896 chr10_27182399_27183380	172	0.2571	327	0.661943	6.32679e-42	chr4_69463709_69469223 chr11_101565794_101575259 chr22_18926187_18935307	238	0.676136	9	0.0174757	1.65154e-97	chr1_75842771_75849143 chr3_185280336_185289515 chr12_58721242_58730698	158	0.448864	306	0.605941	0.000105971	chr4_69463709_69469223 chr5_156084717_156093896 chr12_55727215_55728183	247	0.701705	198	0.40081	1.02596e-16	chr5_156084717_156093896 chr6_57623896_57628704 chr11_101565794_101575259	31	0.0601942	427	0.845545	5.43646e-139	chr1_75842771_75849143 chr3_112743479_112752282 chr22_18926187_18935307	31
chr1_75842771_75849143 chr3_185280336_185289515 chr6_57623896_57628704	161	0.240658	193	0.548295	1.87818e-21	chr3_112743479_112752282 chr5_156084717_156093896 chr11_101565794_101575259	515	0.769806	36	0.0699029	2.14863e-125	chr1_75842771_75849143 chr3_185280336_185289515 chr6_57623896_57628704	161	0.240658	338	0.669307	1.2156e-47	chr1_75842771_75849143 chr3_112743479_112752282 chr6_78427019_78436083	165	0.246637	321	0.649798	6.41288e-42	chr3_112743479_112752282 chr6_57623896_57628704 chr11_101565794_101575259	264	0.75	31	0.0601942	3.24486e-97	chr1_75842771_75849143 chr12_58721242_58730698 chr22_18926187_18935307	158	0.448864	305	0.60396	0.000129409	chr4_69463709_69469223 chr10_27182399_27183380 chr12_55727215_55728183	247	0.701705	198	0.40081	1.02596e-16	chr6_57623896_57628704 chr10_27182399_27183380 chr11_101565794_101575259	31	0.0601942	427	0.845545	5.43646e-139	chr1_75842771_75849143 chr3_112743479_112752282 chr10_27182399_27183380	31
chr1_75842771_75849143 chr3_185280336_185289515 chr10_27182399_27183380	169	0.252616	198	0.5625	1.91623e-21	chr3_112743479_112752282 chr11_101565794_101575259 chr22_18926187_18935307	514	0.768311	36	0.0699029	5.31179e-125	chr1_75842771_75849143 chr3_112743479_112752282 chr22_18926187_18935307	172	0.2571	347	0.687129	1.44056e-47	chr4_69463709_69469223 chr10_27182399_27183380 chr19_22414379_22414380	545	0.814649	210	0.425101	7.81905e-42	chr5_156084717_156093896 chr6_57623896_57628704 chr11_101565794_101575259	264	0.75	31	0.0601942	3.24486e-97	chr1_75842771_75849143 chr6_57623896_57628704 chr12_58721242_58730698	154	0.4375	299	0.592079	0.000133971	chr4_69463709_69469223 chr10_27182399_27183380 chr22_18926187_18935307	311	0.883523	305	0.617409	1.38745e-16	chr3_112743479_112752282 chr6_57623896_57628704 chr11_101565794_101575259	31	0.0601942	426	0.843564	2.21567e-138	chr1_75842771_75849143 chr3_185280336_185289515 chr6_57623896_57628704	25
chr1_75842771_75849143 chr3_112743479_112752282 chr6_57623896_57628704	160	0.239163	192	0.545455	2.20946e-21	chr3_185280336_185289515 chr6_78427019_78436083 chr11_101565794_101575259	514	0.768311	36	0.0699029	5.31179e-125	chr1_75842771_75849143 chr5_156084717_156093896 chr10_27182399_27183380	172	0.2571	347	0.687129	1.44056e-47	chr1_75842771_75849143 chr3_185280336_185289515 chr5_156084717_156093896	174	0.26009	328	0.663968	8.96319e-42	chr6_57623896_57628704 chr11_101565794_101575259 chr22_18926187_18935307	264	0.75	31	0.0601942	3.24486e-97	chr1_75842771_75849143 chr3_112743479_112752282 chr11_101565794_101575259	154	0.4375	297	0.588119	0.000196333	chr4_69463709_69469223 chr12_55727215_55728183 chr22_18926187_18935307	247	0.701705	199	0.402834	1.38745e-16	chr3_185280336_185289515 chr6_78427019_78436083 chr11_101565794_101575259	36	0.0699029	425	0.841584	3.79007e-134	chr1_75842771_75849143 chr6_57623896_57628704 chr6_78427019_78436083	25
chr1_75842771_75849143 chr3_112743479_112752282 chr10_27182399_27183380	168	0.251121	197	0.559659	2.29365e-21	chr5_156084717_156093896 chr6_78427019_78436083 chr11_101565794_101575259	514	0.768311	36	0.0699029	5.31179e-125	chr1_75842771_75849143 chr3_112743479_112752282 chr5_156084717_156093896	173	0.258595	347	0.687129	2.83517e-47	chr1_75842771_75849143 chr5_156084717_156093896 chr22_18926187_18935307	176	0.263079	328	0.663968	3.74012e-41	chr3_112743479_112752282 chr10_27182399_27183380 chr11_101565794_101575259	269	0.764205	36	0.0699029	4.98057e-97	chr1_75842771_75849143 chr10_27182399_27183380 chr11_101565794_101575259	154	0.4375	297	0.588119	0.000196333	chr3_185280336_185289515 chr4_69463709_69469223 chr6_57623896_57628704	304	0.863636	293	0.593117	2.05014e-16	chr6_78427019_78436083 chr11_101565794_101575259 chr22_18926187_18935307	36	0.0699029	425	0.841584	3.79007e-134	chr1_75842771_75849143 chr6_57623896_57628704 chr22_18926187_18935307	25
chr1_75842771_75849143 chr3_112743479_112752282 chr3_185280336_185289515	170	0.254111	198	0.5625	2.69916e-21	chr6_78427019_78436083 chr11_101565794_101575259 chr22_18926187_18935307	514	0.768311	36	0.0699029	5.31179e-125	chr1_75842771_75849143 chr3_185280336_185289515 chr22_18926187_18935307	173	0.258595	347	0.687129	2.83517e-47	chr1_75842771_75849143 chr6_57623896_57628704 chr6_78427019_78436083	157	0.234679	311	0.629555	8.39473e-41	chr5_156084717_156093896 chr10_27182399_27183380 chr11_101565794_101575259	269	0.764205	36	0.0699029	4.98057e-97	chr1_75842771_75849143 chr6_57623896_57628704 chr11_101565794_101575259	150	0.426136	291	0.576238	0.000196333	chr4_69463709_69469223 chr5_156084717_156093896 chr6_57623896_57628704	303	0.860795	291	0.589069	2.05014e-16	chr5_156084717_156093896 chr6_78427019_78436083 chr11_101565794_101575259	36	0.0699029	424	0.839604	1.45463e-133	chr1_75842771_75849143 chr3_112743479_112752282 chr5_156084717_156093896	31
chr1_75842771_75849143 chr6_57623896_57628704 chr22_18926187_18935307	163	0.243647	193	0.548295	4.02242e-21	chr3_112743479_112752282 chr10_27182399_27183380 chr11_101565794_101575259	512	0.765321	36	0.0699029	4.75242e-124	chr1_75842771_75849143 chr3_112743479_112752282 chr6_78427019_78436083	165	0.246637	340	0.673267	3.44225e-47	chr1_75842771_75849143 chr3_112743479_112752282 chr10_27182399_27183380	168	0.251121	320	0.647773	1.11678e-40	chr10_27182399_27183380 chr11_101565794_101575259 chr22_18926187_18935307	269	0.764205	36	0.0699029	4.98057e-97	chr1_75842771_75849143 chr6_78427019_78436083 chr11_101565794_101575259	150	0.426136	291	0.576238	0.000196333	chr4_69463709_69469223 chr6_57623896_57628704 chr12_55727215_55728183	242	0.6875	193	0.390688	2.05014e-16	chr6_78427019_78436083 chr10_27182399_27183380 chr11_101565794_101575259	36	0.0699029	424	0.839604	1.45463e-133	chr1_75842771_75849143 chr6_57623896_57628704 chr10_27182399_27183380	25
chr1_75842771_75849143 chr10_27182399_27183380 chr22_18926187_18935307	171	0.255605	198	0.5625	4.09039e-21	chr6_78427019_78436083 chr10_27182399_27183380 chr11_101565794_101575259	512	0.765321	36	0.0699029	4.75242e-124	chr1_75842771_75849143 chr3_185280336_185289515 chr5_156084717_156093896	174	0.26009	347	0.687129	5.62792e-47	chr1_75842771_75849143 chr3_112743479_112752282 chr3_185280336_185289515	170	0.254111	321	0.649798	1.93752e-40	chr6_57623896_57628704 chr10_27182399_27183380 chr11_101565794_101575259	263	0.747159	31	0.0601942	1.12018e-96	chr1_75842771_75849143 chr5_156084717_156093896 chr11_101565794_101575259	154	0.4375	296	0.586139	0.000222026	chr4_69463709_69469223 chr6_57623896_57628704 chr10_27182399_27183380	303	0.860795	292	0.591093	2.87737e-16	chr3_112743479_112752282 chr6_78427019_78436083 chr11_101565794_101575259	36	0.0699029	423	0.837624	5.89648e-133	chr1_75842771_75849143 chr5_156084717_156093896 chr6_57623896_57628704	25
chr1_75842771_75849143 chr3_185280336_185289515 chr22_18926187_18935307	173	0.258595	199	0.565341	4.81237e-21	chr4_69463709_69469223 chr11_101565794_101575259 chr19_22414379_22414380	459	0.686099	3	0.00582524	4.75242e-124	chr1_75842771_75849143 chr3_185280336_185289515 chr6_78427019_78436083	166	0.248132	340	0.673267	6.63107e-47	chr1_75842771_75849143 chr3_112743479_112752282 chr22_18926187_18935307	172	0.2571	321	0.649798	7.7233e-40	chr4_69463709_69469223 chr6_57623896_57628704 chr11_101565794_101575259	232	0.659091	8	0.015534	5.08194e-95	chr1_75842771_75849143 chr3_185280336_185289515 chr11_101565794_101575259	155	0.440341	297	0.588119	0.000224573	chr4_69463709_69469223 chr6_57623896_57628704 chr22_18926187_18935307	303	0.860795	293	0.593117	4.34207e-16	chr6_57623896_57628704 chr6_78427019_78436083 chr11_101565794_101575259	31	0.0601942	417	0.825743	7.22422e-133	chr1_75842771_75849143 chr3_112743479_112752282 chr6_57623896_57628704	25
chr1_75842771_75849143 chr3_112743479_112752282 chr22_18926187_18935307	172	0.2571	198	0.5625	6.23747e-21	chr4_69463709_69469223 chr6_57623896_57628704 chr11_101565794_101575259	466	0.696562	8	0.015534	2.98191e-123	chr1_75842771_75849143 chr6_78427019_78436083 chr10_27182399_27183380	166	0.248132	340	0.673267	6.63107e-47	chr1_75842771_75849143 chr6_57623896_57628704 chr10_27182399_27183380	159	0.237668	310	0.62753	7.7233e-40	chr3_185280336_185289515 chr6_78427019_78436083 chr11_101565794_101575259	265	0.752841	36	0.0699029	1.53628e-94	chr1_75842771_75849143 chr11_101565794_101575259 chr22_18926187_18935307	155	0.440341	297	0.588119	0.000224573	chr3_112743479_112752282 chr4_69463709_69469223 chr6_78427019_78436083	303	0.860795	294	0.595142	6.26683e-16	chr3_185280336_185289515 chr4_69463709_69469223 chr11_101565794_101575259	9	0.0174757	375	0.742574	3.66272e-125	chr3_185280336_185289515 chr11_101565794_101575259 chr22_18926187_18935307	36
chr1_75842771_75849143 chr6_57623896_57628704 chr6_78427019_78436083	157	0.234679	188	0.534091	8.41044e-21	chr3_112743479_112752282 chr6_78427019_78436083 chr11_101565794_101575259	504	0.753363	36	0.0699029	3.58114e-120	chr1_75842771_75849143 chr6_57623896_57628704 chr22_18926187_18935307	163	0.243647	337	0.667327	9.57801e-47	chr1_75842771_75849143 chr3_185280336_185289515 chr6_57623896_57628704	161	0.240658	311	0.629555	1.35931e-39	chr4_69463709_69469223 chr6_78427019_78436083 chr11_101565794_101575259	232	0.659091	9	0.0174757	2.97333e-94	chr1_75842771_75849143 chr3_112743479_112752282 chr10_27182399_27183380	197	0.559659	348	0.689109	0.00113738	chr3_112743479_112752282 chr4_69463709_69469223 chr11_101565794_101575259	238	0.676136	190	0.384615	6.26683e-16	chr4_69463709_69469223 chr11_101565794_101575259 chr22_18926187_18935307	9	0.0174757	375	0.742574	3.66272e-125	chr3_185280336_185289515 chr5_156084717_156093896 chr11_101565794_101575259	36
chr1_75842771_75849143 chr5_156084717_156093896 chr6_57623896_57628704	164	0.245142	192	0.545455	1.22341e-20	chr3_185280336_185289515 chr11_101565794_101575259 chr19_22414379_22414380	477	0.713004	19	0.0368932	6.94132e-120	chr1_75842771_75849143 chr5_156084717_156093896 chr6_57623896_57628704	164	0.245142	337	0.667327	2.04612e-46	chr4_69463709_69469223 chr6_78427019_78436083 chr19_22414379_22414380	539	0.80568	211	0.427126	1.6019e-39	chr6_57623896_57628704 chr6_78427019_78436083 chr11_101565794_101575259	259	0.735795	31	0.0601942	3.07015e-94	chr1_75842771_75849143 chr3_112743479_112752282 chr3_185280336_185289515	198	0.5625	348	0.689109	0.00123619	chr4_69463709_69469223 chr6_78427019_78436083 chr12_55727215_55728183	240	0.681818	199	0.402834	1.11356e-14	chr4_69463709_69469223 chr5_156084717_156093896 chr11_101565794_101575259	9	0.0174757	374	0.740594	1.19415e-124	chr3_185280336_185289515 chr6_78427019_78436083 chr11_101565794_101575259	36
chr4_69463709_69469223 chr7_4622057_4640031 chr22_18926187_18935307	381	0.569507	90	0.255682	1.24077e-20	chr5_156084717_156093896 chr11_101565794_101575259 chr19_22414379_22414380	477	0.713004	19	0.0368932	6.94132e-120	chr1_75842771_75849143 chr6_57623896_57628704 chr6_78427019_78436083	157	0.234679	330	0.653465	4.74547e-46	chr1_75842771_75849143 chr6_57623896_57628704 chr22_18926187_18935307	163	0.243647	311	0.629555	5.54741e-39	chr3_112743479_112752282 chr6_78427019_78436083 chr11_101565794_101575259	264	0.75	36	0.0699029	5.36804e-94	chr1_75842771_75849143 chr3_185280336_185289515 chr10_27182399_27183380	198	0.5625	348	0.689109	0.00123619	chr4_69463709_69469223 chr11_101565794_101575259 chr12_55727215_55728183	191	0.542614	134	0.271255	1.1294e-14	chr4_69463709_69469223 chr10_27182399_27183380 chr11_101565794_101575259	9	0.0174757	374	0.740594	1.19415e-124	chr3_185280336_185289515 chr10_27182399_27183380 chr11_101565794_101575259	36
chr1_75842771_75849143 chr5_156084717_156093896 chr10_27182399_27183380	172	0.2571	197	0.559659	1.24077e-20	chr11_101565794_101575259 chr19_22414379_22414380 chr22_18926187_18935307	475	0.710015	19	0.0368932	5.48572e-119	chr1_75842771_75849143 chr5_156084717_156093896 chr22_18926187_18935307	176	0.263079	346	0.685149	5.33534e-46	chr1_75842771_75849143 chr3_112743479_112752282 chr5_156084717_156093896	173	0.258595	319	0.645749	7.81883e-39	chr5_156084717_156093896 chr6_78427019_78436083 chr11_101565794_101575259	264	0.75	36	0.0699029	5.36804e-94	chr1_75842771_75849143 chr3_112743479_112752282 chr5_156084717_156093896	197	0.559659	347	0.687129	0.00123619	chr3_185280336_185289515 chr4_69463709_69469223 chr11_101565794_101575259	239	0.678977	199	0.402834	1.99815e-14	chr3_112743479_112752282 chr4_69463709_69469223 chr11_101565794_101575259	9	0.0174757	373	0.738614	4.05292e-124	chr5_156084717_156093896 chr11_101565794_101575259 chr22_18926187_18935307	36
chr1_75842771_75849143 chr3_185280336_185289515 chr6_78427019_78436083	166	0.248132	193	0.548295	1.36109e-20	chr10_27182399_27183380 chr11_101565794_101575259 chr19_22414379_22414380	474	0.70852	19	0.0368932	1.50751e-118	chr1_75842771_75849143 chr5_156084717_156093896 chr6_78427019_78436083	169	0.252616	339	0.671287	1.43157e-45	chr1_75842771_75849143 chr5_156084717_156093896 chr6_57623896_57628704	164	0.245142	309	0.625506	5.99521e-38	chr6_78427019_78436083 chr11_101565794_101575259 chr22_18926187_18935307	264	0.75	36	0.0699029	5.36804e-94	chr1_75842771_75849143 chr5_156084717_156093896 chr10_27182399_27183380	197	0.559659	347	0.687129	0.00123619	chr4_69463709_69469223 chr5_156084717_156093896 chr11_101565794_101575259	238	0.676136	198	0.40081	2.26205e-14	chr4_69463709_69469223 chr6_57623896_57628704 chr11_101565794_101575259	8	0.015534	369	0.730693	9.39299e-123	chr6_78427019_78436083 chr11_101565794_101575259 chr22_18926187_18935307	36
chr1_75842771_75849143 chr3_185280336_185289515 chr5_156084717_156093896	174	0.26009	198	0.5625	1.36339e-20	chr6_78427019_78436083 chr11_101565794_101575259 chr19_22414379_22414380	471	0.704036	19	0.0368932	3.31749e-117	chr1_75842771_75849143 chr6_78427019_78436083 chr22_18926187_18935307	169	0.252616	339	0.671287	1.43157e-45	chr1_75842771_75849143 chr3_185280336_185289515 chr12_58721242_58730698	107	0.15994	256	0.518219	7.13207e-38	chr6_78427019_78436083 chr10_27182399_27183380 chr11_101565794_101575259	263	0.747159	36	0.0699029	2.2078e-93	chr1_75842771_75849143 chr3_112743479_112752282 chr6_78427019_78436083	192	0.545455	340	0.673267	0.00123619	chr4_69463709_69469223 chr10_27182399_27183380 chr11_101565794_101575259	238	0.676136	198	0.40081	2.26205e-14	chr3_185280336_185289515 chr11_101565794_101575259 chr12_58721242_58730698	19	0.0368932	384	0.760396	1.5727e-122	chr10_27182399_27183380 chr11_101565794_101575259 chr22_18926187_18935307	36
chr1_75842771_75849143 chr3_112743479_112752282 chr6_78427019_78436083	165	0.246637	192	0.545455	1.70166e-20	chr3_185280336_185289515 chr6_57623896_57628704 chr11_101565794_101575259	486	0.726457	31	0.0601942	2.61284e-115	chr1_75842771_75849143 chr11_101565794_101575259 chr12_58721242_58730698	92	0.137519	263	0.520792	1.78771e-44	chr1_75842771_75849143 chr6_78427019_78436083 chr12_58721242_58730698	107	0.15994	256	0.518219	7.13207e-38	chr3_185280336_185289515 chr11_101565794_101575259 chr12_55727215_55728183	220	0.625	23	0.0446602	5.49989e-77	chr1_75842771_75849143 chr6_78427019_78436083 chr10_27182399_27183380	192	0.545455	340	0.673267	0.00123619	chr4_69463709_69469223 chr11_101565794_101575259 chr22_18926187_18935307	238	0.676136	199	0.402834	3.45768e-14	chr10_27182399_27183380 chr11_101565794_101575259 chr12_58721242_58730698	19	0.0368932	384	0.760396	1.5727e-122	chr5_156084717_156093896 chr6_78427019_78436083 chr11_101565794_101575259	36
chr1_75842771_75849143 chr3_112743479_112752282 chr5_156084717_156093896	173	0.258595	197	0.559659	1.72318e-20	chr3_112743479_112752282 chr11_101565794_101575259 chr19_22414379_22414380	466	0.696562	19	0.0368932	5.35453e-115	chr1_75842771_75849143 chr4_69463709_69469223 chr12_58721242_58730698	102	0.152466	265	0.524752	2.91818e-41	chr1_75842771_75849143 chr10_27182399_27183380 chr12_58721242_58730698	107	0.15994	255	0.516194	1.58931e-37	chr3_185280336_185289515 chr11_101565794_101575259 chr12_58721242_58730698	214	0.607955	19	0.0368932	1.49438e-76	chr11_101565794_101575259 chr12_55727215_55728183 chr12_58721242_58730698	173	0.491477	314	0.621782	0.00123619	chr4_69463709_69469223 chr5_156084717_156093896 chr6_78427019_78436083	303	0.860795	304	0.615385	4.10892e-14	chr11_101565794_101575259 chr12_58721242_58730698 chr22_18926187_18935307	19	0.0368932	384	0.760396	1.5727e-122	chr5_156084717_156093896 chr10_27182399_27183380 chr11_101565794_101575259	36
chr3_112743479_112752282 chr4_69463709_69469223 chr19_22414379_22414380	538	0.804185	183	0.519886	2.29446e-20	chr5_156084717_156093896 chr6_57623896_57628704 chr11_101565794_101575259	485	0.724963	31	0.0601942	6.86412e-115	chr1_75842771_75849143 chr3_112743479_112752282 chr12_55727215_55728183	120	0.179372	277	0.548515	5.26149e-39	chr1_75842771_75849143 chr12_58721242_58730698 chr22_18926187_18935307	110	0.164425	256	0.518219	7.86915e-37	chr11_101565794_101575259 chr12_58721242_58730698 chr22_18926187_18935307	214	0.607955	19	0.0368932	1.49438e-76	chr6_78427019_78436083 chr10_27182399_27183380 chr12_58721242_58730698	266	0.755682	433	0.857426	0.00124566	chr3_185280336_185289515 chr4_69463709_69469223 chr6_78427019_78436083	304	0.863636	306	0.619433	4.25227e-14	chr3_112743479_112752282 chr11_101565794_101575259 chr12_58721242_58730698	19	0.0368932	383	0.758416	5.34741e-122	chr6_78427019_78436083 chr10_27182399_27183380 chr11_101565794_101575259	36
chr1_75842771_75849143 chr6_78427019_78436083 chr10_27182399_27183380	166	0.248132	192	0.545455	2.5816e-20	chr6_57623896_57628704 chr10_27182399_27183380 chr11_101565794_101575259	485	0.724963	31	0.0601942	6.86412e-115	chr1_75842771_75849143 chr3_112743479_112752282 chr11_101565794_101575259	142	0.212257	297	0.588119	1.08845e-38	chr1_75842771_75849143 chr5_156084717_156093896 chr12_58721242_58730698	109	0.16293	255	0.516194	7.86915e-37	chr3_112743479_112752282 chr11_101565794_101575259 chr12_55727215_55728183	219	0.622159	23	0.0446602	1.67345e-76	chr10_27182399_27183380 chr11_101565794_101575259 chr22_18926187_18935307	269	0.764205	436	0.863366	0.0013013	chr4_69463709_69469223 chr6_78427019_78436083 chr10_27182399_27183380	303	0.860795	305	0.617409	5.93287e-14	chr5_156084717_156093896 chr11_101565794_101575259 chr12_58721242_58730698	19	0.0368932	383	0.758416	5.34741e-122	chr3_185280336_185289515 chr6_57623896_57628704 chr11_101565794_101575259	31
chr1_75842771_75849143 chr5_156084717_156093896 chr22_18926187_18935307	176	0.263079	198	0.5625	3.17044e-20	chr6_57623896_57628704 chr11_101565794_101575259 chr22_18926187_18935307	484	0.723468	31	0.0601942	1.92329e-114	chr1_75842771_75849143 chr3_185280336_185289515 chr12_55727215_55728183	121	0.180867	277	0.548515	1.08845e-38	chr1_75842771_75849143 chr3_112743479_112752282 chr6_57623896_57628704	160	0.239163	302	0.611336	1.00079e-36	chr5_156084717_156093896 chr11_101565794_101575259 chr12_55727215_55728183	219	0.622159	23	0.0446602	1.67345e-76	chr1_75842771_75849143 chr3_112743479_112752282 chr22_18926187_18935307	198	0.5625	347	0.687129	0.0013013	chr4_69463709_69469223 chr6_57623896_57628704 chr11_101565794_101575259	232	0.659091	192	0.388664	6.03984e-14	chr4_69463709_69469223 chr6_78427019_78436083 chr11_101565794_101575259	9	0.0174757	366	0.724752	1.95381e-120	chr6_57623896_57628704 chr11_101565794_101575259 chr22_18926187_18935307	31
chr4_69463709_69469223 chr5_156084717_156093896 chr7_4622057_4640031	377	0.563528	90	0.255682	4.97879e-20	chr3_112743479_112752282 chr6_57623896_57628704 chr11_101565794_101575259	478	0.714499	31	0.0601942	1.01614e-111	chr1_75842771_75849143 chr10_27182399_27183380 chr12_55727215_55728183	121	0.180867	277	0.548515	1.08845e-38	chr1_75842771_75849143 chr3_112743479_112752282 chr12_58721242_58730698	107	0.15994	248	0.502024	4.40164e-35	chr11_101565794_101575259 chr12_55727215_55728183 chr22_18926187_18935307	219	0.622159	23	0.0446602	1.67345e-76	chr1_75842771_75849143 chr3_185280336_185289515 chr5_156084717_156093896	198	0.5625	347	0.687129	0.0013013	chr4_69463709_69469223 chr6_57623896_57628704 chr6_78427019_78436083	296	0.840909	293	0.593117	7.38563e-14	chr6_57623896_57628704 chr11_101565794_101575259 chr12_58721242_58730698	17	0.0330097	377	0.746535	3.22511e-120	chr5_156084717_156093896 chr6_57623896_57628704 chr11_101565794_101575259	31
chr1_75842771_75849143 chr6_78427019_78436083 chr22_18926187_18935307	169	0.252616	193	0.548295	4.97879e-20	chr6_57623896_57628704 chr6_78427019_78436083 chr11_101565794_101575259	476	0.71151	31	0.0601942	7.85953e-111	chr1_75842771_75849143 chr6_57623896_57628704 chr11_101565794_101575259	136	0.203288	291	0.576238	1.44842e-38	chr4_69463709_69469223 chr7_4622057_4640031 chr19_22414379_22414380	341	0.509716	79	0.159919	9.20688e-34	chr6_57623896_57628704 chr11_101565794_101575259 chr12_55727215_55728183	215	0.610795	20	0.038835	1.95382e-76	chr1_75842771_75849143 chr10_27182399_27183380 chr22_18926187_18935307	198	0.5625	347	0.687129	0.0013013	chr4_69463709_69469223 chr6_78427019_78436083 chr22_18926187_18935307	303	0.860795	306	0.619433	8.33464e-14	chr6_78427019_78436083 chr11_101565794_101575259 chr12_58721242_58730698	19	0.0368932	376	0.744554	3.59289e-118	chr6_57623896_57628704 chr6_78427019_78436083 chr11_101565794_101575259	31
chr1_75842771_75849143 chr5_156084717_156093896 chr6_78427019_78436083	169	0.252616	192	0.545455	1.05162e-19	chr4_69463709_69469223 chr5_156084717_156093896 chr19_22414379_22414380	550	0.822123	89	0.172816	1.34563e-108	chr1_75842771_75849143 chr3_185280336_185289515 chr11_101565794_101575259	143	0.213752	297	0.588119	2.08618e-38	chr4_69463709_69469223 chr5_156084717_156093896 chr11_101565794_101575259	505	0.754858	198	0.40081	2.12622e-33	chr3_112743479_112752282 chr11_101565794_101575259 chr12_58721242_58730698	213	0.605114	19	0.0368932	4.2837e-76	chr1_75842771_75849143 chr5_156084717_156093896 chr6_78427019_78436083	192	0.545455	339	0.671287	0.0013013	chr4_69463709_69469223 chr6_78427019_78436083 chr11_101565794_101575259	232	0.659091	199	0.402834	1.24182e-12	chr3_185280336_185289515 chr11_101565794_101575259 chr12_55727215_55728183	23	0.0446602	355	0.70297	3.36602e-104	chr6_57623896_57628704 chr10_27182399_27183380 chr11_101565794_101575259	31
chr3_185280336_185289515 chr4_69463709_69469223 chr7_4622057_4640031	377	0.563528	91	0.258523	1.08289e-19	chr3_185280336_185289515 chr4_69463709_69469223 chr19_22414379_22414380	549	0.820628	89	0.172816	4.24781e-108	chr1_75842771_75849143 chr10_27182399_27183380 chr11_101565794_101575259	143	0.213752	297	0.588119	2.08618e-38	chr3_112743479_112752282 chr4_69463709_69469223 chr11_101565794_101575259	495	0.73991	190	0.384615	3.10187e-33	chr5_156084717_156093896 chr11_101565794_101575259 chr12_58721242_58730698	213	0.605114	19	0.0368932	4.2837e-76	chr3_185280336_185289515 chr10_27182399_27183380 chr11_101565794_101575259	270	0.767045	436	0.863366	0.00133004	chr3_112743479_112752282 chr4_69463709_69469223 chr12_58721242_58730698	241	0.684659	222	0.449393	7.46633e-11	chr5_156084717_156093896 chr11_101565794_101575259 chr12_55727215_55728183	23	0.0446602	355	0.70297	3.36602e-104	chr3_112743479_112752282 chr3_185280336_185289515 chr11_101565794_101575259	36
chr5_156084717_156093896 chr19_22414379_22414380 chr22_18926187_18935307	576	0.860987	213	0.605114	1.30956e-19	chr4_69463709_69469223 chr19_22414379_22414380 chr22_18926187_18935307	549	0.820628	89	0.172816	4.24781e-108	chr1_75842771_75849143 chr12_55727215_55728183 chr22_18926187_18935307	122	0.182362	277	0.548515	2.19773e-38	chr3_185280336_185289515 chr4_69463709_69469223 chr11_101565794_101575259	505	0.754858	199	0.402834	4.47881e-33	chr10_27182399_27183380 chr11_101565794_101575259 chr12_58721242_58730698	213	0.605114	19	0.0368932	4.2837e-76	chr5_156084717_156093896 chr11_101565794_101575259 chr22_18926187_18935307	270	0.767045	436	0.863366	0.00133004	chr4_69463709_69469223 chr12_55727215_55728183 chr12_58721242_58730698	192	0.545455	155	0.313765	8.52359e-11	chr11_101565794_101575259 chr12_55727215_55728183 chr22_18926187_18935307	23	0.0446602	355	0.70297	3.36602e-104	chr3_112743479_112752282 chr11_101565794_101575259 chr22_18926187_18935307	36
chr4_69463709_69469223 chr7_4622057_4640031 chr10_27182399_27183380	376	0.562033	91	0.258523	1.55258e-19	chr6_57623896_57628704 chr11_101565794_101575259 chr19_22414379_22414380	440	0.657698	15	0.0291262	6.60718e-107	chr1_75842771_75849143 chr11_101565794_101575259 chr22_18926187_18935307	144	0.215247	297	0.588119	4.26458e-38	chr4_69463709_69469223 chr10_27182399_27183380 chr11_101565794_101575259	503	0.751868	198	0.40081	7.73004e-33	chr10_27182399_27183380 chr11_101565794_101575259 chr12_55727215_55728183	218	0.619318	23	0.0446602	5.18231e-76	chr3_112743479_112752282 chr10_27182399_27183380 chr11_101565794_101575259	269	0.764205	435	0.861386	0.00133004	chr4_69463709_69469223 chr11_101565794_101575259 chr12_58721242_58730698	186	0.528409	151	0.305668	3.95855e-10	chr10_27182399_27183380 chr11_101565794_101575259 chr12_55727215_55728183	23	0.0446602	354	0.70099	1.05452e-103	chr3_112743479_112752282 chr5_156084717_156093896 chr11_101565794_101575259	36
chr4_69463709_69469223 chr6_78427019_78436083 chr7_4622057_4640031	367	0.54858	87	0.247159	2.20994e-19	chr4_69463709_69469223 chr10_27182399_27183380 chr19_22414379_22414380	545	0.814649	88	0.170874	1.16494e-106	chr1_75842771_75849143 chr5_156084717_156093896 chr12_55727215_55728183	123	0.183857	277	0.548515	4.68636e-38	chr4_69463709_69469223 chr11_101565794_101575259 chr22_18926187_18935307	504	0.753363	199	0.402834	8.43447e-33	chr6_57623896_57628704 chr11_101565794_101575259 chr12_58721242_58730698	209	0.59375	17	0.0330097	2.15808e-75	chr5_156084717_156093896 chr10_27182399_27183380 chr11_101565794_101575259	269	0.764205	435	0.861386	0.00133004	chr3_112743479_112752282 chr11_101565794_101575259 chr12_55727215_55728183	219	0.622159	198	0.40081	1.22564e-09	chr3_112743479_112752282 chr11_101565794_101575259 chr12_55727215_55728183	23	0.0446602	353	0.69901	3.2937e-103	chr3_112743479_112752282 chr6_78427019_78436083 chr11_101565794_101575259	36
chr4_69463709_69469223 chr11_101565794_101575259 chr19_22414379_22414380	459	0.686099	137	0.389205	3.93853e-19	chr4_69463709_69469223 chr6_78427019_78436083 chr19_22414379_22414380	539	0.80568	87	0.168932	3.1671e-104	chr1_75842771_75849143 chr6_78427019_78436083 chr12_55727215_55728183	118	0.176383	271	0.536634	1.10991e-37	chr4_69463709_69469223 chr6_57623896_57628704 chr19_22414379_22414380	507	0.757848	202	0.408907	1.14081e-32	chr4_69463709_69469223 chr11_101565794_101575259 chr12_55727215_55728183	191	0.542614	5	0.00970874	5.06875e-75	chr3_185280336_185289515 chr6_78427019_78436083 chr12_58721242_58730698	267	0.758523	433	0.857426	0.00133004	chr6_57623896_57628704 chr11_101565794_101575259 chr12_55727215_55728183	215	0.610795	193	0.390688	1.4741e-09	chr4_69463709_69469223 chr11_101565794_101575259 chr12_58721242_58730698	6	0.0116505	326	0.645545	1.07626e-102	chr3_112743479_112752282 chr10_27182399_27183380 chr11_101565794_101575259	36
chr5_156084717_156093896 chr7_4622057_4640031 chr22_18926187_18935307	399	0.596413	104	0.295455	4.01855e-19	chr3_112743479_112752282 chr4_69463709_69469223 chr19_22414379_22414380	538	0.804185	88	0.170874	3.97509e-103	chr1_75842771_75849143 chr6_57623896_57628704 chr12_55727215_55728183	116	0.173393	269	0.532673	1.10991e-37	chr4_69463709_69469223 chr5_156084717_156093896 chr22_18926187_18935307	606	0.90583	304	0.615385	1.10527e-31	chr6_78427019_78436083 chr11_101565794_101575259 chr12_55727215_55728183	214	0.607955	23	0.0446602	7.34524e-74	chr3_112743479_112752282 chr6_78427019_78436083 chr12_58721242_58730698	266	0.755682	432	0.855446	0.00133004	chr3_185280336_185289515 chr4_69463709_69469223 chr12_58721242_58730698	242	0.6875	233	0.47166	2.33584e-09	chr6_57623896_57628704 chr11_101565794_101575259 chr12_55727215_55728183	20	0.038835	347	0.687129	2.16205e-102	chr3_112743479_112752282 chr6_57623896_57628704 chr11_101565794_101575259	31
chr3_185280336_185289515 chr19_22414379_22414380 chr22_18926187_18935307	574	0.857997	213	0.605114	4.10641e-19	chr4_69463709_69469223 chr5_156084717_156093896 chr22_18926187_18935307	606	0.90583	160	0.31068	2.07221e-99	chr1_75842771_75849143 chr5_156084717_156093896 chr11_101565794_101575259	145	0.216741	296	0.586139	1.89991e-37	chr3_112743479_112752282 chr4_69463709_69469223 chr5_156084717_156093896	595	0.889387	292	0.591093	1.9103e-31	chr6_78427019_78436083 chr11_101565794_101575259 chr12_58721242_58730698	207	0.588068	19	0.0368932	6.54303e-73	chr5_156084717_156093896 chr6_78427019_78436083 chr12_58721242_58730698	266	0.755682	432	0.855446	0.00133004	chr4_69463709_69469223 chr12_58721242_58730698 chr22_18926187_18935307	242	0.6875	233	0.47166	2.33584e-09	chr6_78427019_78436083 chr11_101565794_101575259 chr12_55727215_55728183	23	0.0446602	348	0.689109	9.78776e-101	chr1_75842771_75849143 chr3_185280336_185289515 chr12_58721242_58730698	18
chr3_185280336_185289515 chr5_156084717_156093896 chr19_22414379_22414380	575	0.859492	214	0.607955	4.87744e-19	chr3_185280336_185289515 chr4_69463709_69469223 chr5_156084717_156093896	605	0.904335	160	0.31068	7.8554e-99	chr1_75842771_75849143 chr6_78427019_78436083 chr11_101565794_101575259	141	0.210762	291	0.576238	5.47848e-37	chr3_185280336_185289515 chr4_69463709_69469223 chr5_156084717_156093896	605	0.904335	304	0.615385	2.6671e-31	chr4_69463709_69469223 chr11_101565794_101575259 chr12_58721242_58730698	186	0.528409	6	0.0116505	1.14281e-71	chr1_75842771_75849143 chr3_185280336_185289515 chr22_18926187_18935307	199	0.565341	347	0.687129	0.00133004	chr4_69463709_69469223 chr6_57623896_57628704 chr12_58721242_58730698	235	0.667614	223	0.451417	2.52407e-09	chr1_75842771_75849143 chr3_112743479_112752282 chr3_185280336_185289515	31	0.0601942	348	0.689109	3.52769e-95	chr1_75842771_75849143 chr6_78427019_78436083 chr12_58721242_58730698	18
chr7_4622057_4640031 chr10_27182399_27183380 chr22_18926187_18935307	398	0.594918	104	0.295455	5.68776e-19	chr3_185280336_185289515 chr4_69463709_69469223 chr22_18926187_18935307	605	0.904335	160	0.31068	7.8554e-99	chr4_69463709_69469223 chr5_156084717_156093896 chr19_22414379_22414380	550	0.822123	241	0.477228	6.51629e-35	chr4_69463709_69469223 chr12_55727215_55728183 chr19_22414379_22414380	412	0.615845	133	0.269231	6.75024e-31	chr1_75842771_75849143 chr3_185280336_185289515 chr4_69463709_69469223	180	0.511364	9	0.0174757	2.5811e-66	chr1_75842771_75849143 chr5_156084717_156093896 chr22_18926187_18935307	198	0.5625	346	0.685149	0.00133004	chr4_69463709_69469223 chr5_156084717_156093896 chr12_58721242_58730698	241	0.684659	232	0.469636	2.59678e-09	chr1_75842771_75849143 chr3_112743479_112752282 chr10_27182399_27183380	31	0.0601942	348	0.689109	3.52769e-95	chr1_75842771_75849143 chr12_58721242_58730698 chr22_18926187_18935307	18
chr6_78427019_78436083 chr19_22414379_22414380 chr22_18926187_18935307	564	0.843049	206	0.585227	5.7496e-19	chr4_69463709_69469223 chr5_156084717_156093896 chr10_27182399_27183380	601	0.898356	159	0.308738	5.11593e-97	chr1_75842771_75849143 chr4_69463709_69469223 chr10_27182399_27183380	163	0.243647	304	0.60198	1.34574e-34	chr3_112743479_112752282 chr3_185280336_185289515 chr4_69463709_69469223	595	0.889387	294	0.595142	8.2516e-31	chr1_75842771_75849143 chr4_69463709_69469223 chr22_18926187_18935307	180	0.511364	9	0.0174757	2.5811e-66	chr1_75842771_75849143 chr3_185280336_185289515 chr6_78427019_78436083	193	0.548295	340	0.673267	0.00133004	chr4_69463709_69469223 chr10_27182399_27183380 chr12_58721242_58730698	241	0.684659	232	0.469636	2.59678e-09	chr1_75842771_75849143 chr3_185280336_185289515 chr10_27182399_27183380	31	0.0601942	348	0.689109	3.52769e-95	chr1_75842771_75849143 chr5_156084717_156093896 chr12_58721242_58730698	18
chr3_112743479_112752282 chr4_69463709_69469223 chr7_4622057_4640031	372	0.556054	91	0.258523	6.57966e-19	chr4_69463709_69469223 chr10_27182399_27183380 chr22_18926187_18935307	601	0.898356	159	0.308738	5.11593e-97	chr4_69463709_69469223 chr19_22414379_22414380 chr22_18926187_18935307	549	0.820628	241	0.477228	1.36375e-34	chr3_112743479_112752282 chr4_69463709_69469223 chr22_18926187_18935307	595	0.889387	294	0.595142	8.2516e-31	chr1_75842771_75849143 chr3_112743479_112752282 chr4_69463709_69469223	179	0.508523	9	0.0174757	7.66924e-66	chr1_75842771_75849143 chr6_78427019_78436083 chr22_18926187_18935307	193	0.548295	339	0.671287	0.00133004	chr3_185280336_185289515 chr11_101565794_101575259 chr12_55727215_55728183	220	0.625	203	0.410931	3.98058e-09	chr1_75842771_75849143 chr3_112743479_112752282 chr5_156084717_156093896	31	0.0601942	347	0.687129	9.63903e-95	chr1_75842771_75849143 chr10_27182399_27183380 chr12_58721242_58730698	18
chr10_27182399_27183380 chr19_22414379_22414380 chr22_18926187_18935307	570	0.852018	211	0.599432	8.49646e-19	chr3_185280336_185289515 chr4_69463709_69469223 chr10_27182399_27183380	600	0.896861	159	0.308738	1.92211e-96	chr1_75842771_75849143 chr3_112743479_112752282 chr4_69463709_69469223	164	0.245142	304	0.60198	2.60204e-34	chr3_185280336_185289515 chr4_69463709_69469223 chr22_18926187_18935307	605	0.904335	306	0.619433	1.16135e-30	chr1_75842771_75849143 chr4_69463709_69469223 chr5_156084717_156093896	179	0.508523	9	0.0174757	7.66924e-66	chr1_75842771_75849143 chr3_112743479_112752282 chr6_57623896_57628704	192	0.545455	338	0.669307	0.00133004	chr5_156084717_156093896 chr11_101565794_101575259 chr12_55727215_55728183	219	0.622159	202	0.408907	4.51334e-09	chr1_75842771_75849143 chr3_112743479_112752282 chr22_18926187_18935307	31	0.0601942	347	0.687129	9.63903e-95	chr1_75842771_75849143 chr3_112743479_112752282 chr12_58721242_58730698	18
chr5_156084717_156093896 chr10_27182399_27183380 chr19_22414379_22414380	571	0.853513	212	0.602273	1.01805e-18	chr4_69463709_69469223 chr6_57623896_57628704 chr19_22414379_22414380	507	0.757848	78	0.151456	2.03955e-94	chr3_185280336_185289515 chr4_69463709_69469223 chr19_22414379_22414380	549	0.820628	242	0.479208	2.87987e-34	chr4_69463709_69469223 chr6_78427019_78436083 chr11_101565794_101575259	495	0.73991	199	0.402834	2.71167e-30	chr1_75842771_75849143 chr4_69463709_69469223 chr10_27182399_27183380	179	0.508523	9	0.0174757	7.66924e-66	chr1_75842771_75849143 chr6_57623896_57628704 chr10_27182399_27183380	192	0.545455	338	0.669307	0.00133004	chr11_101565794_101575259 chr12_55727215_55728183 chr22_18926187_18935307	219	0.622159	203	0.410931	6.3538e-09	chr1_75842771_75849143 chr3_185280336_185289515 chr5_156084717_156093896	31	0.0601942	347	0.687129	9.63903e-95	chr4_69463709_69469223 chr6_57623896_57628704 chr6_78427019_78436083	145
chr3_185280336_185289515 chr7_4622057_4640031 chr22_18926187_18935307	398	0.594918	105	0.298295	1.13154e-18	chr3_112743479_112752282 chr3_185280336_185289515 chr4_69463709_69469223	595	0.889387	159	0.308738	1.33084e-93	chr1_75842771_75849143 chr3_185280336_185289515 chr4_69463709_69469223	165	0.246637	304	0.60198	5.01909e-34	chr4_69463709_69469223 chr5_156084717_156093896 chr10_27182399_27183380	601	0.898356	303	0.61336	4.05016e-30	chr3_185280336_185289515 chr4_69463709_69469223 chr6_57623896_57628704	304	0.863636	146	0.283495	1.38677e-62	chr1_75842771_75849143 chr4_69463709_69469223 chr12_58721242_58730698	140	0.397727	265	0.524752	0.00133004	chr10_27182399_27183380 chr11_101565794_101575259 chr12_55727215_55728183	218	0.619318	202	0.408907	7.19399e-09	chr1_75842771_75849143 chr3_185280336_185289515 chr22_18926187_18935307	31	0.0601942	347	0.687129	9.63903e-95	chr3_185280336_185289515 chr4_69463709_69469223 chr6_78427019_78436083	158
chr5_156084717_156093896 chr6_78427019_78436083 chr19_22414379_22414380	564	0.843049	207	0.588068	1.16176e-18	chr3_112743479_112752282 chr4_69463709_69469223 chr5_156084717_156093896	595	0.889387	159	0.308738	1.33084e-93	chr1_75842771_75849143 chr4_69463709_69469223 chr6_57623896_57628704	157	0.234679	296	0.586139	1.02773e-33	chr3_112743479_112752282 chr4_69463709_69469223 chr10_27182399_27183380	591	0.883408	293	0.593117	1.09311e-29	chr3_112743479_112752282 chr3_185280336_185289515 chr4_69463709_69469223	312	0.886364	159	0.308738	1.93316e-62	chr3_185280336_185289515 chr11_101565794_101575259 chr22_18926187_18935307	271	0.769886	437	0.865347	0.00137423	chr6_78427019_78436083 chr11_101565794_101575259 chr12_55727215_55728183	214	0.607955	202	0.408907	5.01601e-08	chr1_75842771_75849143 chr5_156084717_156093896 chr10_27182399_27183380	31	0.0601942	347	0.687129	9.63903e-95	chr4_69463709_69469223 chr6_78427019_78436083 chr22_18926187_18935307	158
chr6_78427019_78436083 chr7_4622057_4640031 chr22_18926187_18935307	387	0.578475	100	0.284091	1.86788e-18	chr3_112743479_112752282 chr4_69463709_69469223 chr22_18926187_18935307	595	0.889387	159	0.308738	1.33084e-93	chr4_69463709_69469223 chr6_78427019_78436083 chr19_22414379_22414380	539	0.80568	234	0.463366	1.04242e-33	chr4_69463709_69469223 chr10_27182399_27183380 chr22_18926187_18935307	601	0.898356	305	0.617409	1.80206e-29	chr3_185280336_185289515 chr4_69463709_69469223 chr10_27182399_27183380	312	0.886364	159	0.308738	1.93316e-62	chr3_112743479_112752282 chr10_27182399_27183380 chr12_58721242_58730698	274	0.778409	440	0.871287	0.00143451	chr4_69463709_69469223 chr6_78427019_78436083 chr12_58721242_58730698	234	0.664773	233	0.47166	1.11378e-07	chr1_75842771_75849143 chr10_27182399_27183380 chr22_18926187_18935307	31	0.0601942	347	0.687129	9.63903e-95	chr4_69463709_69469223 chr6_78427019_78436083 chr10_27182399_27183380	157
chr6_78427019_78436083 chr10_27182399_27183380 chr19_22414379_22414380	560	0.83707	205	0.582386	2.34708e-18	chr3_112743479_112752282 chr4_69463709_69469223 chr10_27182399_27183380	591	0.883408	158	0.306796	6.8079e-92	chr4_69463709_69469223 chr10_27182399_27183380 chr19_22414379_22414380	545	0.814649	241	0.477228	2.61435e-33	chr3_185280336_185289515 chr4_69463709_69469223 chr10_27182399_27183380	600	0.896861	305	0.617409	4.24933e-29	chr3_112743479_112752282 chr4_69463709_69469223 chr6_57623896_57628704	303	0.860795	145	0.281553	2.08487e-62	chr5_156084717_156093896 chr10_27182399_27183380 chr12_58721242_58730698	274	0.778409	440	0.871287	0.00143451	chr3_112743479_112752282 chr6_57623896_57628704 chr12_55727215_55728183	275	0.78125	301	0.609312	5.22366e-07	chr1_75842771_75849143 chr3_112743479_112752282 chr6_57623896_57628704	25	0.0485437	338	0.669307	1.52343e-94	chr3_185280336_185289515 chr4_69463709_69469223 chr6_57623896_57628704	146
chr5_156084717_156093896 chr7_4622057_4640031 chr10_27182399_27183380	394	0.588939	104	0.295455	2.44974e-18	chr4_69463709_69469223 chr6_78427019_78436083 chr22_18926187_18935307	591	0.883408	158	0.306796	6.8079e-92	chr1_75842771_75849143 chr4_69463709_69469223 chr22_18926187_18935307	167	0.249626	303	0.6	4.07073e-33	chr4_69463709_69469223 chr7_4622057_4640031 chr22_18926187_18935307	381	0.569507	122	0.246964	2.47795e-27	chr4_69463709_69469223 chr6_57623896_57628704 chr10_27182399_27183380	303	0.860795	145	0.281553	2.08487e-62	chr6_78427019_78436083 chr12_58721242_58730698 chr22_18926187_18935307	267	0.758523	432	0.855446	0.00143451	chr3_112743479_112752282 chr3_185280336_185289515 chr12_55727215_55728183	282	0.801136	317	0.6417	2.02474e-06	chr1_75842771_75849143 chr3_185280336_185289515 chr6_57623896_57628704	25	0.0485437	338	0.669307	1.52343e-94	chr4_69463709_69469223 chr6_57623896_57628704 chr22_18926187_18935307	146
chr3_185280336_185289515 chr10_27182399_27183380 chr19_22414379_22414380	569	0.850523	212	0.602273	3.03598e-18	chr4_69463709_69469223 chr5_156084717_156093896 chr6_78427019_78436083	590	0.881913	158	0.306796	2.40286e-91	chr3_185280336_185289515 chr6_57623896_57628704 chr12_58721242_58730698	345	0.515695	431	0.853465	5.41869e-33	chr3_112743479_112752282 chr4_69463709_69469223 chr7_4622057_4640031	372	0.556054	117	0.236842	5.50097e-27	chr3_112743479_112752282 chr4_69463709_69469223 chr10_27182399_27183380	311	0.883523	158	0.306796	3.16431e-62	chr1_75842771_75849143 chr3_185280336_185289515 chr6_57623896_57628704	193	0.548295	338	0.669307	0.00143451	chr3_112743479_112752282 chr6_57623896_57628704 chr11_101565794_101575259	264	0.75	288	0.582996	2.02474e-06	chr1_75842771_75849143 chr6_57623896_57628704 chr10_27182399_27183380	25	0.0485437	338	0.669307	1.52343e-94	chr4_69463709_69469223 chr6_57623896_57628704 chr10_27182399_27183380	145
chr3_185280336_185289515 chr6_78427019_78436083 chr19_22414379_22414380	562	0.84006	207	0.588068	3.41425e-18	chr3_185280336_185289515 chr4_69463709_69469223 chr6_78427019_78436083	589	0.880419	158	0.306796	8.42883e-91	chr6_57623896_57628704 chr10_27182399_27183380 chr12_58721242_58730698	345	0.515695	431	0.853465	5.41869e-33	chr4_69463709_69469223 chr5_156084717_156093896 chr7_4622057_4640031	377	0.563528	121	0.244939	9.07997e-27	chr3_185280336_185289515 chr4_69463709_69469223 chr5_156084717_156093896	312	0.886364	160	0.31068	4.29355e-62	chr1_75842771_75849143 chr5_156084717_156093896 chr6_57623896_57628704	192	0.545455	337	0.667327	0.00143451	chr3_112743479_112752282 chr5_156084717_156093896 chr12_55727215_55728183	281	0.798295	316	0.639676	2.41679e-06	chr1_75842771_75849143 chr5_156084717_156093896 chr22_18926187_18935307	31	0.0601942	346	0.685149	2.75467e-94	chr3_185280336_185289515 chr4_69463709_69469223 chr22_18926187_18935307	160
chr3_112743479_112752282 chr7_4622057_4640031 chr22_18926187_18935307	394	0.588939	105	0.298295	4.97091e-18	chr4_69463709_69469223 chr6_78427019_78436083 chr10_27182399_27183380	587	0.877429	157	0.304854	3.1308e-90	chr1_75842771_75849143 chr4_69463709_69469223 chr6_78427019_78436083	160	0.239163	296	0.586139	7.45737e-33	chr4_69463709_69469223 chr7_4622057_4640031 chr10_27182399_27183380	376	0.562033	121	0.244939	1.50975e-26	chr3_185280336_185289515 chr4_69463709_69469223 chr22_18926187_18935307	312	0.886364	160	0.31068	4.29355e-62	chr1_75842771_75849143 chr4_69463709_69469223 chr11_101565794_101575259	138	0.392045	261	0.516832	0.00143451	chr3_112743479_112752282 chr12_55727215_55728183 chr22_18926187_18935307	281	0.798295	317	0.6417	3.19884e-06	chr1_75842771_75849143 chr5_156084717_156093896 chr6_57623896_57628704	25	0.0485437	337	0.667327	4.35706e-94	chr3_185280336_185289515 chr4_69463709_69469223 chr10_27182399_27183380	159
chr3_185280336_185289515 chr5_156084717_156093896 chr7_4622057_4640031	394	0.588939	105	0.298295	4.97091e-18	chr4_69463709_69469223 chr11_101565794_101575259 chr12_55727215_55728183	373	0.557549	5	0.00970874	8.74679e-89	chr1_75842771_75849143 chr4_69463709_69469223 chr5_156084717_156093896	168	0.251121	303	0.6	7.49865e-33	chr3_185280336_185289515 chr4_69463709_69469223 chr7_4622057_4640031	377	0.563528	122	0.246964	1.91584e-26	chr4_69463709_69469223 chr5_156084717_156093896 chr6_57623896_57628704	303	0.860795	146	0.283495	4.79351e-62	chr3_185280336_185289515 chr10_27182399_27183380 chr12_58721242_58730698	275	0.78125	441	0.873267	0.00145732	chr3_185280336_185289515 chr6_57623896_57628704 chr12_55727215_55728183	276	0.784091	309	0.625506	3.3004e-06	chr1_75842771_75849143 chr6_57623896_57628704 chr22_18926187_18935307	25	0.0485437	337	0.667327	4.35706e-94	chr4_69463709_69469223 chr10_27182399_27183380 chr22_18926187_18935307	159
chr3_185280336_185289515 chr7_4622057_4640031 chr10_27182399_27183380	393	0.587444	105	0.298295	7.30033e-18	chr3_112743479_112752282 chr4_69463709_69469223 chr6_78427019_78436083	579	0.865471	157	0.304854	5.87303e-86	chr3_112743479_112752282 chr6_57623896_57628704 chr12_58721242_58730698	344	0.5142	430	0.851485	7.59986e-33	chr4_69463709_69469223 chr5_156084717_156093896 chr6_78427019_78436083	590	0.881913	304	0.615385	7.39856e-26	chr4_69463709_69469223 chr6_57623896_57628704 chr22_18926187_18935307	303	0.860795	146	0.283495	4.79351e-62	chr6_57623896_57628704 chr10_27182399_27183380 chr11_101565794_101575259	263	0.747159	427	0.845545	0.00145732	chr3_112743479_112752282 chr10_27182399_27183380 chr12_55727215_55728183	280	0.795455	316	0.639676	3.73625e-06	chr11_101565794_101575259 chr12_55727215_55728183 chr12_58721242_58730698	12	0.023301	314	0.621782	1.08513e-92	chr4_69463709_69469223 chr5_156084717_156093896 chr6_78427019_78436083	158
chr5_156084717_156093896 chr6_78427019_78436083 chr7_4622057_4640031	382	0.571001	100	0.284091	1.17051e-17	chr4_69463709_69469223 chr5_156084717_156093896 chr6_57623896_57628704	559	0.835575	146	0.283495	1.80629e-81	chr6_57623896_57628704 chr12_58721242_58730698 chr22_18926187_18935307	347	0.518685	430	0.851485	3.99399e-32	chr4_69463709_69469223 chr6_78427019_78436083 chr22_18926187_18935307	591	0.883408	306	0.619433	1.39161e-25	chr3_112743479_112752282 chr4_69463709_69469223 chr5_156084717_156093896	311	0.883523	159	0.308738	6.73256e-62	chr6_57623896_57628704 chr11_101565794_101575259 chr22_18926187_18935307	264	0.75	428	0.847525	0.00150127	chr5_156084717_156093896 chr6_57623896_57628704 chr12_55727215_55728183	275	0.78125	308	0.623482	3.82561e-06	chr4_69463709_69469223 chr11_101565794_101575259 chr12_55727215_55728183	5	0.00970874	301	0.59604	3.85447e-92	chr4_69463709_69469223 chr5_156084717_156093896 chr6_57623896_57628704	146
chr6_78427019_78436083 chr7_4622057_4640031 chr10_27182399_27183380	382	0.571001	100	0.284091	1.17051e-17	chr3_185280336_185289515 chr11_101565794_101575259 chr12_55727215_55728183	388	0.57997	23	0.0446602	2.01024e-81	chr4_69463709_69469223 chr7_4622057_4640031 chr19_22414379_22414380	341	0.509716	87	0.172277	6.38218e-32	chr3_112743479_112752282 chr4_69463709_69469223 chr6_78427019_78436083	579	0.865471	294	0.595142	2.64333e-25	chr3_112743479_112752282 chr4_69463709_69469223 chr22_18926187_18935307	311	0.883523	159	0.308738	6.73256e-62	chr3_112743479_112752282 chr11_101565794_101575259 chr22_18926187_18935307	270	0.767045	435	0.861386	0.00150631	chr6_57623896_57628704 chr12_55727215_55728183 chr22_18926187_18935307	275	0.78125	309	0.625506	5.03418e-06	chr1_75842771_75849143 chr3_112743479_112752282 chr11_101565794_101575259	3	0.00582524	297	0.588119	5.94756e-92	chr3_185280336_185289515 chr4_69463709_69469223 chr5_156084717_156093896	160
chr3_112743479_112752282 chr5_156084717_156093896 chr7_4622057_4640031	390	0.58296	105	0.298295	2.24889e-17	chr11_101565794_101575259 chr12_55727215_55728183 chr22_18926187_18935307	387	0.578475	23	0.0446602	4.48579e-81	chr5_156084717_156093896 chr6_57623896_57628704 chr12_58721242_58730698	348	0.520179	430	0.851485	6.73127e-32	chr4_69463709_69469223 chr6_57623896_57628704 chr11_101565794_101575259	466	0.696562	192	0.388664	4.98391e-25	chr4_69463709_69469223 chr5_156084717_156093896 chr10_27182399_27183380	311	0.883523	159	0.308738	6.73256e-62	chr3_185280336_185289515 chr5_156084717_156093896 chr11_101565794_101575259	271	0.769886	436	0.863366	0.00156329	chr3_112743479_112752282 chr3_185280336_185289515 chr11_101565794_101575259	271	0.769886	303	0.61336	5.59944e-06	chr1_75842771_75849143 chr3_185280336_185289515 chr11_101565794_101575259	3	0.00582524	297	0.588119	5.94756e-92	chr4_69463709_69469223 chr5_156084717_156093896 chr22_18926187_18935307	160
chr3_112743479_112752282 chr7_4622057_4640031 chr10_27182399_27183380	390	0.58296	105	0.298295	2.24889e-17	chr3_185280336_185289515 chr4_69463709_69469223 chr6_57623896_57628704	558	0.834081	146	0.283495	5.19239e-81	chr6_57623896_57628704 chr6_78427019_78436083 chr12_58721242_58730698	341	0.509716	424	0.839604	3.58745e-31	chr3_185280336_185289515 chr4_69463709_69469223 chr6_78427019_78436083	589	0.880419	306	0.619433	6.3421e-25	chr4_69463709_69469223 chr10_27182399_27183380 chr22_18926187_18935307	311	0.883523	159	0.308738	6.73256e-62	chr6_57623896_57628704 chr6_78427019_78436083 chr12_58721242_58730698	261	0.741477	424	0.839604	0.00160011	chr6_57623896_57628704 chr10_27182399_27183380 chr12_55727215_55728183	274	0.778409	308	0.623482	5.81724e-06	chr1_75842771_75849143 chr10_27182399_27183380 chr11_101565794_101575259	3	0.00582524	297	0.588119	5.94756e-92	chr4_69463709_69469223 chr5_156084717_156093896 chr10_27182399_27183380	159
chr4_69463709_69469223 chr6_57623896_57628704 chr7_4622057_4640031	349	0.521674	85	0.241477	3.20931e-17	chr4_69463709_69469223 chr6_57623896_57628704 chr22_18926187_18935307	558	0.834081	146	0.283495	5.19239e-81	chr3_112743479_112752282 chr4_69463709_69469223 chr19_22414379_22414380	538	0.804185	241	0.477228	3.82515e-31	chr4_69463709_69469223 chr6_78427019_78436083 chr10_27182399_27183380	587	0.877429	305	0.617409	1.43155e-24	chr1_75842771_75849143 chr3_185280336_185289515 chr6_57623896_57628704	193	0.548295	25	0.0485437	9.95241e-62	chr1_75842771_75849143 chr6_57623896_57628704 chr22_18926187_18935307	193	0.548295	337	0.667327	0.00160011	chr3_112743479_112752282 chr5_156084717_156093896 chr11_101565794_101575259	270	0.767045	302	0.611336	6.43273e-06	chr1_75842771_75849143 chr11_101565794_101575259 chr22_18926187_18935307	3	0.00582524	297	0.588119	5.94756e-92	chr3_112743479_112752282 chr4_69463709_69469223 chr6_78427019_78436083	157
chr3_185280336_185289515 chr6_78427019_78436083 chr7_4622057_4640031	381	0.569507	101	0.286932	3.49491e-17	chr5_156084717_156093896 chr11_101565794_101575259 chr12_55727215_55728183	386	0.576981	23	0.0446602	9.68357e-81	chr5_156084717_156093896 chr19_22414379_22414380 chr22_18926187_18935307	576	0.860987	280	0.554455	5.88303e-31	chr4_69463709_69469223 chr6_78427019_78436083 chr7_4622057_4640031	367	0.54858	122	0.246964	2.87283e-24	chr1_75842771_75849143 chr6_57623896_57628704 chr22_18926187_18935307	193	0.548295	25	0.0485437	9.95241e-62	chr6_57623896_57628704 chr10_27182399_27183380 chr12_58721242_58730698	267	0.758523	431	0.853465	0.00162603	chr3_112743479_112752282 chr11_101565794_101575259 chr22_18926187_18935307	270	0.767045	303	0.61336	8.41383e-06	chr1_75842771_75849143 chr5_156084717_156093896 chr11_101565794_101575259	3	0.00582524	296	0.586139	1.61149e-91	chr3_112743479_112752282 chr4_69463709_69469223 chr6_57623896_57628704	145
chr3_112743479_112752282 chr19_22414379_22414380 chr22_18926187_18935307	564	0.843049	212	0.602273	4.62098e-17	chr4_69463709_69469223 chr6_57623896_57628704 chr10_27182399_27183380	556	0.831091	145	0.281553	1.44686e-80	chr3_185280336_185289515 chr5_156084717_156093896 chr19_22414379_22414380	575	0.859492	281	0.556436	2.74211e-30	chr3_185280336_185289515 chr11_101565794_101575259 chr19_22414379_22414380	477	0.713004	209	0.423077	1.14194e-22	chr4_69463709_69469223 chr5_156084717_156093896 chr22_18926187_18935307	311	0.883523	160	0.31068	1.56003e-61	chr1_75842771_75849143 chr6_57623896_57628704 chr6_78427019_78436083	188	0.534091	330	0.653465	0.00162603	chr3_112743479_112752282 chr10_27182399_27183380 chr11_101565794_101575259	269	0.764205	302	0.611336	9.78366e-06	chr1_75842771_75849143 chr3_112743479_112752282 chr6_78427019_78436083	31	0.0601942	340	0.673267	1.78879e-91	chr3_112743479_112752282 chr3_185280336_185289515 chr4_69463709_69469223	159
chr3_112743479_112752282 chr5_156084717_156093896 chr19_22414379_22414380	565	0.844544	213	0.605114	5.59933e-17	chr10_27182399_27183380 chr11_101565794_101575259 chr12_55727215_55728183	385	0.575486	23	0.0446602	2.12159e-80	chr3_185280336_185289515 chr19_22414379_22414380 chr22_18926187_18935307	574	0.857997	281	0.556436	5.97991e-30	chr5_156084717_156093896 chr11_101565794_101575259 chr19_22414379_22414380	477	0.713004	209	0.423077	1.14194e-22	chr1_75842771_75849143 chr3_112743479_112752282 chr6_57623896_57628704	192	0.545455	25	0.0485437	2.98109e-61	chr3_112743479_112752282 chr5_156084717_156093896 chr12_58721242_58730698	274	0.778409	439	0.869307	0.00169275	chr3_185280336_185289515 chr5_156084717_156093896 chr12_55727215_55728183	282	0.801136	324	0.65587	1.28296e-05	chr1_75842771_75849143 chr3_185280336_185289515 chr6_78427019_78436083	31	0.0601942	340	0.673267	1.78879e-91	chr3_112743479_112752282 chr4_69463709_69469223 chr22_18926187_18935307	159
chr1_75842771_75849143 chr4_69463709_69469223 chr10_27182399_27183380	163	0.243647	179	0.508523	6.31185e-17	chr3_112743479_112752282 chr11_101565794_101575259 chr12_55727215_55728183	378	0.565022	23	0.0446602	5.81601e-78	chr3_185280336_185289515 chr10_27182399_27183380 chr12_58721242_58730698	376	0.562033	441	0.873267	7.6546e-30	chr3_112743479_112752282 chr11_101565794_101575259 chr19_22414379_22414380	466	0.696562	201	0.406883	2.10931e-22	chr1_75842771_75849143 chr5_156084717_156093896 chr6_57623896_57628704	192	0.545455	25	0.0485437	2.98109e-61	chr3_112743479_112752282 chr3_185280336_185289515 chr12_58721242_58730698	275	0.78125	440	0.871287	0.00170555	chr3_185280336_185289515 chr6_57623896_57628704 chr11_101565794_101575259	265	0.752841	297	0.601215	1.36999e-05	chr1_75842771_75849143 chr6_78427019_78436083 chr10_27182399_27183380	31	0.0601942	340	0.673267	1.78879e-91	chr3_112743479_112752282 chr4_69463709_69469223 chr10_27182399_27183380	158
chr3_112743479_112752282 chr3_185280336_185289515 chr7_4622057_4640031	389	0.581465	106	0.301136	6.45883e-17	chr6_78427019_78436083 chr11_101565794_101575259 chr12_55727215_55728183	378	0.565022	23	0.0446602	5.81601e-78	chr7_4622057_4640031 chr19_22414379_22414380 chr22_18926187_18935307	360	0.538117	105	0.207921	9.98837e-30	chr10_27182399_27183380 chr11_101565794_101575259 chr19_22414379_22414380	474	0.70852	208	0.421053	2.91075e-22	chr1_75842771_75849143 chr6_57623896_57628704 chr10_27182399_27183380	192	0.545455	25	0.0485437	2.98109e-61	chr3_185280336_185289515 chr5_156084717_156093896 chr12_58721242_58730698	275	0.78125	440	0.871287	0.00170555	chr5_156084717_156093896 chr6_57623896_57628704 chr11_101565794_101575259	264	0.75	296	0.59919	1.57888e-05	chr1_75842771_75849143 chr5_156084717_156093896 chr6_78427019_78436083	31	0.0601942	339	0.671287	5.21694e-91	chr3_112743479_112752282 chr4_69463709_69469223 chr5_156084717_156093896	159
chr1_75842771_75849143 chr3_185280336_185289515 chr4_69463709_69469223	165	0.246637	180	0.511364	7.48354e-17	chr3_112743479_112752282 chr4_69463709_69469223 chr6_57623896_57628704	550	0.822123	145	0.281553	9.69914e-78	chr3_112743479_112752282 chr10_27182399_27183380 chr12_58721242_58730698	375	0.560538	440	0.871287	1.12487e-29	chr11_101565794_101575259 chr19_22414379_22414380 chr22_18926187_18935307	475	0.710015	209	0.423077	3.23375e-22	chr1_75842771_75849143 chr3_185280336_185289515 chr22_18926187_18935307	199	0.565341	31	0.0601942	5.9335e-61	chr10_27182399_27183380 chr12_58721242_58730698 chr22_18926187_18935307	275	0.78125	440	0.871287	0.00170555	chr3_185280336_185289515 chr12_55727215_55728183 chr22_18926187_18935307	282	0.801136	325	0.657895	1.62622e-05	chr1_75842771_75849143 chr6_78427019_78436083 chr22_18926187_18935307	31	0.0601942	339	0.671287	5.21694e-91	chr3_112743479_112752282 chr5_156084717_156093896 chr7_4622057_4640031	299
chr3_112743479_112752282 chr3_185280336_185289515 chr19_22414379_22414380	564	0.843049	213	0.605114	9.2745e-17	chr11_101565794_101575259 chr12_55727215_55728183 chr19_22414379_22414380	355	0.530643	12	0.023301	1.26718e-77	chr5_156084717_156093896 chr6_78427019_78436083 chr19_22414379_22414380	564	0.843049	272	0.538614	1.64575e-29	chr4_69463709_69469223 chr11_101565794_101575259 chr12_55727215_55728183	373	0.557549	134	0.271255	8.18349e-22	chr1_75842771_75849143 chr3_112743479_112752282 chr3_185280336_185289515	198	0.5625	31	0.0601942	1.74584e-60	chr5_156084717_156093896 chr6_57623896_57628704 chr11_101565794_101575259	264	0.75	427	0.845545	0.00171779	chr3_185280336_185289515 chr10_27182399_27183380 chr12_55727215_55728183	281	0.798295	324	0.65587	1.88811e-05	chr1_75842771_75849143 chr6_57623896_57628704 chr6_78427019_78436083	25	0.0485437	330	0.653465	7.34866e-91	chr3_112743479_112752282 chr7_4622057_4640031 chr10_27182399_27183380	299
chr1_75842771_75849143 chr3_112743479_112752282 chr4_69463709_69469223	164	0.245142	179	0.508523	9.50817e-17	chr4_69463709_69469223 chr6_57623896_57628704 chr6_78427019_78436083	545	0.814649	145	0.281553	1.95455e-75	chr6_78427019_78436083 chr19_22414379_22414380 chr22_18926187_18935307	564	0.843049	272	0.538614	1.64575e-29	chr4_69463709_69469223 chr6_57623896_57628704 chr7_4622057_4640031	349	0.521674	119	0.240891	1.77224e-21	chr1_75842771_75849143 chr3_112743479_112752282 chr22_18926187_18935307	198	0.5625	31	0.0601942	1.74584e-60	chr3_112743479_112752282 chr5_156084717_156093896 chr11_101565794_101575259	270	0.767045	434	0.859406	0.00174836	chr5_156084717_156093896 chr12_55727215_55728183 chr22_18926187_18935307	281	0.798295	324	0.65587	1.88811e-05	chr1_75842771_75849143 chr3_112743479_112752282 chr4_69463709_69469223	9	0.0174757	304	0.60198	1.60463e-90	chr3_112743479_112752282 chr3_185280336_185289515 chr7_4622057_4640031	299
chr3_112743479_112752282 chr6_78427019_78436083 chr7_4622057_4640031	377	0.563528	101	0.286932	1.44312e-16	chr6_57623896_57628704 chr11_101565794_101575259 chr12_55727215_55728183	357	0.533632	20	0.038835	7.32253e-73	chr3_112743479_112752282 chr3_185280336_185289515 chr12_58721242_58730698	376	0.562033	440	0.871287	1.83388e-29	chr6_78427019_78436083 chr11_101565794_101575259 chr19_22414379_22414380	471	0.704036	209	0.423077	2.60108e-21	chr1_75842771_75849143 chr3_185280336_185289515 chr5_156084717_156093896	198	0.5625	31	0.0601942	1.74584e-60	chr3_185280336_185289515 chr6_57623896_57628704 chr11_101565794_101575259	265	0.752841	428	0.847525	0.00176946	chr6_57623896_57628704 chr11_101565794_101575259 chr22_18926187_18935307	264	0.75	297	0.601215	1.96021e-05	chr1_75842771_75849143 chr3_185280336_185289515 chr4_69463709_69469223	9	0.0174757	304	0.60198	1.60463e-90	chr3_112743479_112752282 chr7_4622057_4640031 chr22_18926187_18935307	299
chr3_112743479_112752282 chr10_27182399_27183380 chr19_22414379_22414380	560	0.83707	211	0.599432	1.75802e-16	chr4_69463709_69469223 chr12_55727215_55728183 chr19_22414379_22414380	412	0.615845	60	0.116505	2.73117e-67	chr5_156084717_156093896 chr10_27182399_27183380 chr19_22414379_22414380	571	0.853513	280	0.554455	2.70611e-29	chr3_112743479_112752282 chr4_69463709_69469223 chr6_57623896_57628704	550	0.822123	281	0.568826	1.16528e-20	chr1_75842771_75849143 chr3_185280336_185289515 chr10_27182399_27183380	198	0.5625	31	0.0601942	1.74584e-60	chr3_112743479_112752282 chr3_185280336_185289515 chr11_101565794_101575259	271	0.769886	435	0.861386	0.00179581	chr5_156084717_156093896 chr10_27182399_27183380 chr12_55727215_55728183	280	0.795455	323	0.653846	2.18746e-05	chr1_75842771_75849143 chr4_69463709_69469223 chr10_27182399_27183380	9	0.0174757	304	0.60198	1.60463e-90	chr3_112743479_112752282 chr6_78427019_78436083 chr7_4622057_4640031	297
chr1_75842771_75849143 chr4_69463709_69469223 chr22_18926187_18935307	167	0.249626	180	0.511364	1.75802e-16	chr4_69463709_69469223 chr12_55727215_55728183 chr22_18926187_18935307	454	0.678625	107	0.207767	9.8844e-58	chr7_4622057_4640031 chr10_27182399_27183380 chr19_22414379_22414380	356	0.532138	104	0.205941	3.53208e-29	chr4_69463709_69469223 chr5_156084717_156093896 chr6_57623896_57628704	559	0.835575	291	0.589069	2.5473e-20	chr1_75842771_75849143 chr5_156084717_156093896 chr22_18926187_18935307	198	0.5625	31	0.0601942	1.74584e-60	chr3_112743479_112752282 chr6_57623896_57628704 chr12_58721242_58730698	267	0.758523	430	0.851485	0.00187926	chr6_57623896_57628704 chr10_27182399_27183380 chr11_101565794_101575259	263	0.747159	296	0.59919	2.22231e-05	chr1_75842771_75849143 chr6_57623896_57628704 chr11_101565794_101575259	2	0.0038835	291	0.576238	3.50447e-90	chr5_156084717_156093896 chr7_4622057_4640031 chr10_27182399_27183380	300
chr3_112743479_112752282 chr6_78427019_78436083 chr19_22414379_22414380	552	0.825112	206	0.585227	2.91567e-16	chr3_185280336_185289515 chr4_69463709_69469223 chr12_55727215_55728183	453	0.67713	107	0.207767	2.17101e-57	chr10_27182399_27183380 chr19_22414379_22414380 chr22_18926187_18935307	570	0.852018	280	0.554455	5.69954e-29	chr4_69463709_69469223 chr12_55727215_55728183 chr22_18926187_18935307	454	0.678625	199	0.402834	2.5473e-20	chr1_75842771_75849143 chr10_27182399_27183380 chr22_18926187_18935307	198	0.5625	31	0.0601942	1.74584e-60	chr5_156084717_156093896 chr6_57623896_57628704 chr12_58721242_58730698	267	0.758523	430	0.851485	0.00187926	chr10_27182399_27183380 chr12_55727215_55728183 chr22_18926187_18935307	280	0.795455	324	0.65587	2.80033e-05	chr1_75842771_75849143 chr4_69463709_69469223 chr5_156084717_156093896	9	0.0174757	303	0.6	4.29343e-90	chr3_185280336_185289515 chr5_156084717_156093896 chr7_4622057_4640031	300
chr6_57623896_57628704 chr7_4622057_4640031 chr22_18926187_18935307	369	0.55157	98	0.278409	2.96576e-16	chr4_69463709_69469223 chr5_156084717_156093896 chr12_55727215_55728183	452	0.675635	107	0.207767	4.75473e-57	chr3_185280336_185289515 chr7_4622057_4640031 chr19_22414379_22414380	356	0.532138	105	0.207921	7.81129e-29	chr3_112743479_112752282 chr4_69463709_69469223 chr12_55727215_55728183	445	0.665172	192	0.388664	2.61539e-20	chr1_75842771_75849143 chr3_112743479_112752282 chr5_156084717_156093896	197	0.559659	31	0.0601942	5.34367e-60	chr4_69463709_69469223 chr11_101565794_101575259 chr12_58721242_58730698	186	0.528409	326	0.645545	0.00187926	chr3_185280336_185289515 chr5_156084717_156093896 chr11_101565794_101575259	271	0.769886	311	0.629555	4.10318e-05	chr1_75842771_75849143 chr4_69463709_69469223 chr22_18926187_18935307	9	0.0174757	303	0.6	4.29343e-90	chr3_185280336_185289515 chr7_4622057_4640031 chr10_27182399_27183380	300
chr1_75842771_75849143 chr4_69463709_69469223 chr5_156084717_156093896	168	0.251121	179	0.508523	5.46397e-16	chr4_69463709_69469223 chr10_27182399_27183380 chr12_55727215_55728183	450	0.672646	106	0.205825	7.72523e-57	chr5_156084717_156093896 chr7_4622057_4640031 chr19_22414379_22414380	356	0.532138	105	0.207921	7.81129e-29	chr4_69463709_69469223 chr5_156084717_156093896 chr12_55727215_55728183	452	0.675635	198	0.40081	3.57762e-20	chr1_75842771_75849143 chr3_112743479_112752282 chr10_27182399_27183380	197	0.559659	31	0.0601942	5.34367e-60	chr3_185280336_185289515 chr6_57623896_57628704 chr12_58721242_58730698	268	0.761364	431	0.853465	0.00196229	chr6_57623896_57628704 chr6_78427019_78436083 chr12_55727215_55728183	269	0.764205	308	0.623482	4.23727e-05	chr1_75842771_75849143 chr6_78427019_78436083 chr11_101565794_101575259	3	0.00582524	291	0.576238	2.03266e-89	chr5_156084717_156093896 chr7_4622057_4640031 chr22_18926187_18935307	300
chr5_156084717_156093896 chr6_57623896_57628704 chr7_4622057_4640031	366	0.547085	98	0.278409	8.76759e-16	chr3_112743479_112752282 chr4_69463709_69469223 chr12_55727215_55728183	445	0.665172	106	0.205825	3.85535e-55	chr3_185280336_185289515 chr5_156084717_156093896 chr12_58721242_58730698	379	0.566517	440	0.871287	7.93681e-29	chr3_185280336_185289515 chr4_69463709_69469223 chr12_55727215_55728183	453	0.67713	199	0.402834	4.03432e-20	chr1_75842771_75849143 chr5_156084717_156093896 chr10_27182399_27183380	197	0.559659	31	0.0601942	5.34367e-60	chr3_112743479_112752282 chr12_58721242_58730698 chr22_18926187_18935307	275	0.78125	439	0.869307	0.00202803	chr3_112743479_112752282 chr6_78427019_78436083 chr12_55727215_55728183	273	0.775568	315	0.637652	4.95905e-05	chr1_75842771_75849143 chr4_69463709_69469223 chr6_57623896_57628704	8	0.015534	296	0.586139	8.93319e-88	chr7_4622057_4640031 chr10_27182399_27183380 chr22_18926187_18935307	300
chr6_57623896_57628704 chr7_4622057_4640031 chr10_27182399_27183380	364	0.544096	98	0.278409	1.79559e-15	chr4_69463709_69469223 chr6_78427019_78436083 chr12_55727215_55728183	441	0.659193	105	0.203883	2.8592e-54	chr3_185280336_185289515 chr12_58721242_58730698 chr22_18926187_18935307	379	0.566517	440	0.871287	7.93681e-29	chr7_4622057_4640031 chr19_22414379_22414380 chr22_18926187_18935307	360	0.538117	132	0.267206	7.88457e-20	chr1_75842771_75849143 chr6_57623896_57628704 chr6_78427019_78436083	188	0.534091	25	0.0485437	2.5291e-59	chr5_156084717_156093896 chr12_58721242_58730698 chr22_18926187_18935307	275	0.78125	439	0.869307	0.00202803	chr3_185280336_185289515 chr11_101565794_101575259 chr22_18926187_18935307	271	0.769886	312	0.631579	5.13889e-05	chr1_75842771_75849143 chr4_69463709_69469223 chr6_78427019_78436083	9	0.0174757	296	0.586139	4.94493e-87	chr3_185280336_185289515 chr6_57623896_57628704 chr12_58721242_58730698	283
chr3_185280336_185289515 chr6_57623896_57628704 chr7_4622057_4640031	365	0.54559	99	0.28125	2.54527e-15	chr4_69463709_69469223 chr7_4622057_4640031 chr19_22414379_22414380	341	0.509716	51	0.0990291	1.15718e-49	chr5_156084717_156093896 chr10_27182399_27183380 chr12_58721242_58730698	379	0.566517	440	0.871287	7.93681e-29	chr4_69463709_69469223 chr10_27182399_27183380 chr12_55727215_55728183	450	0.672646	198	0.40081	9.24779e-20	chr4_69463709_69469223 chr6_57623896_57628704 chr6_78427019_78436083	296	0.840909	145	0.281553	2.09716e-58	chr3_112743479_112752282 chr6_57623896_57628704 chr11_101565794_101575259	264	0.75	426	0.843564	0.00202803	chr3_185280336_185289515 chr10_27182399_27183380 chr11_101565794_101575259	270	0.767045	311	0.629555	5.8412e-05	chr1_75842771_75849143 chr3_112743479_112752282 chr12_58721242_58730698	18	0.0349515	306	0.605941	6.61433e-85	chr6_57623896_57628704 chr12_58721242_58730698 chr22_18926187_18935307	283
chr6_78427019_78436083 chr11_101565794_101575259 chr19_22414379_22414380	471	0.704036	157	0.446023	2.71705e-15	chr4_69463709_69469223 chr6_57623896_57628704 chr12_55727215_55728183	416	0.621824	98	0.190291	1.91672e-49	chr10_27182399_27183380 chr12_58721242_58730698 chr22_18926187_18935307	379	0.566517	440	0.871287	7.93681e-29	chr3_185280336_185289515 chr4_69463709_69469223 chr6_57623896_57628704	558	0.834081	293	0.593117	1.53833e-19	chr3_185280336_185289515 chr4_69463709_69469223 chr6_78427019_78436083	304	0.863636	158	0.306796	3.97972e-58	chr3_185280336_185289515 chr12_58721242_58730698 chr22_18926187_18935307	276	0.784091	440	0.871287	0.00210979	chr5_156084717_156093896 chr11_101565794_101575259 chr22_18926187_18935307	270	0.767045	311	0.629555	5.8412e-05	chr1_75842771_75849143 chr3_185280336_185289515 chr12_58721242_58730698	18	0.0349515	306	0.605941	6.61433e-85	chr6_57623896_57628704 chr6_78427019_78436083 chr12_58721242_58730698	282
chr10_27182399_27183380 chr11_101565794_101575259 chr19_22414379_22414380	474	0.70852	159	0.451705	3.10469e-15	chr4_69463709_69469223 chr7_4622057_4640031 chr22_18926187_18935307	381	0.569507	94	0.182524	6.74368e-41	chr3_112743479_112752282 chr5_156084717_156093896 chr12_58721242_58730698	378	0.565022	439	0.869307	1.16148e-28	chr4_69463709_69469223 chr6_57623896_57628704 chr22_18926187_18935307	558	0.834081	293	0.593117	1.53833e-19	chr1_75842771_75849143 chr3_185280336_185289515 chr6_78427019_78436083	193	0.548295	31	0.0601942	4.94658e-58	chr6_57623896_57628704 chr12_58721242_58730698 chr22_18926187_18935307	268	0.761364	430	0.851485	0.00245432	chr6_57623896_57628704 chr12_55727215_55728183 chr12_58721242_58730698	220	0.625	236	0.477733	6.15266e-05	chr1_75842771_75849143 chr10_27182399_27183380 chr12_58721242_58730698	18	0.0349515	306	0.605941	6.61433e-85	chr3_185280336_185289515 chr7_4622057_4640031 chr22_18926187_18935307	300
chr3_185280336_185289515 chr11_101565794_101575259 chr19_22414379_22414380	477	0.713004	161	0.457386	3.48309e-15	chr3_185280336_185289515 chr4_69463709_69469223 chr7_4622057_4640031	377	0.563528	94	0.182524	8.39797e-40	chr3_112743479_112752282 chr12_58721242_58730698 chr22_18926187_18935307	378	0.565022	439	0.869307	1.16148e-28	chr7_4622057_4640031 chr10_27182399_27183380 chr19_22414379_22414380	356	0.532138	131	0.265182	2.33701e-19	chr1_75842771_75849143 chr6_78427019_78436083 chr22_18926187_18935307	193	0.548295	31	0.0601942	4.94658e-58	chr6_78427019_78436083 chr10_27182399_27183380 chr11_101565794_101575259	263	0.747159	424	0.839604	0.00245432	chr3_112743479_112752282 chr6_78427019_78436083 chr11_101565794_101575259	264	0.75	302	0.611336	6.37834e-05	chr1_75842771_75849143 chr5_156084717_156093896 chr12_58721242_58730698	18	0.0349515	305	0.60396	1.78201e-84	chr5_156084717_156093896 chr6_57623896_57628704 chr12_58721242_58730698	283
chr5_156084717_156093896 chr11_101565794_101575259 chr19_22414379_22414380	477	0.713004	161	0.457386	3.48309e-15	chr4_69463709_69469223 chr5_156084717_156093896 chr7_4622057_4640031	377	0.563528	94	0.182524	8.39797e-40	chr3_185280336_185289515 chr6_78427019_78436083 chr19_22414379_22414380	562	0.84006	273	0.540594	1.30157e-28	chr4_69463709_69469223 chr6_57623896_57628704 chr10_27182399_27183380	556	0.831091	292	0.591093	2.72031e-19	chr3_112743479_112752282 chr4_69463709_69469223 chr6_78427019_78436083	303	0.860795	157	0.304854	6.24623e-58	chr6_78427019_78436083 chr11_101565794_101575259 chr22_18926187_18935307	264	0.75	425	0.841584	0.00257158	chr3_112743479_112752282 chr12_55727215_55728183 chr12_58721242_58730698	224	0.636364	242	0.489879	6.37834e-05	chr1_75842771_75849143 chr12_58721242_58730698 chr22_18926187_18935307	18	0.0349515	305	0.60396	1.78201e-84	chr6_57623896_57628704 chr10_27182399_27183380 chr12_58721242_58730698	283
chr11_101565794_101575259 chr19_22414379_22414380 chr22_18926187_18935307	475	0.710015	160	0.454545	3.95387e-15	chr4_69463709_69469223 chr7_4622057_4640031 chr10_27182399_27183380	376	0.562033	94	0.182524	1.55945e-39	chr3_185280336_185289515 chr10_27182399_27183380 chr19_22414379_22414380	569	0.850523	281	0.556436	2.23949e-28	chr3_112743479_112752282 chr7_4622057_4640031 chr19_22414379_22414380	351	0.524664	128	0.259109	2.90263e-19	chr4_69463709_69469223 chr6_78427019_78436083 chr10_27182399_27183380	303	0.860795	157	0.304854	6.24623e-58	chr5_156084717_156093896 chr6_78427019_78436083 chr11_101565794_101575259	264	0.75	424	0.839604	0.00336513	chr5_156084717_156093896 chr10_27182399_27183380 chr11_101565794_101575259	269	0.764205	310	0.62753	6.47403e-05	chr1_75842771_75849143 chr6_57623896_57628704 chr12_58721242_58730698	16	0.031068	299	0.592079	2.83944e-83	chr3_185280336_185289515 chr12_58721242_58730698 chr22_18926187_18935307	309
chr3_112743479_112752282 chr6_57623896_57628704 chr7_4622057_4640031	361	0.539611	99	0.28125	9.88769e-15	chr3_112743479_112752282 chr4_69463709_69469223 chr7_4622057_4640031	372	0.556054	93	0.180583	7.20703e-39	chr6_78427019_78436083 chr10_27182399_27183380 chr19_22414379_22414380	560	0.83707	272	0.538614	2.70038e-28	chr3_185280336_185289515 chr7_4622057_4640031 chr19_22414379_22414380	356	0.532138	132	0.267206	4.31446e-19	chr4_69463709_69469223 chr5_156084717_156093896 chr6_78427019_78436083	303	0.860795	158	0.306796	1.4239e-57	chr3_185280336_185289515 chr6_78427019_78436083 chr11_101565794_101575259	265	0.752841	425	0.841584	0.00352637	chr10_27182399_27183380 chr11_101565794_101575259 chr22_18926187_18935307	269	0.764205	311	0.629555	8.27062e-05	chr1_75842771_75849143 chr6_78427019_78436083 chr12_58721242_58730698	18	0.0349515	302	0.59802	3.59281e-83	chr5_156084717_156093896 chr6_78427019_78436083 chr7_4622057_4640031	298
chr4_69463709_69469223 chr6_57623896_57628704 chr19_22414379_22414380	507	0.757848	182	0.517045	1.83822e-14	chr4_69463709_69469223 chr6_78427019_78436083 chr7_4622057_4640031	367	0.54858	92	0.178641	6.03583e-38	chr3_112743479_112752282 chr7_4622057_4640031 chr19_22414379_22414380	351	0.524664	104	0.205941	4.4278e-28	chr5_156084717_156093896 chr7_4622057_4640031 chr19_22414379_22414380	356	0.532138	132	0.267206	4.31446e-19	chr4_69463709_69469223 chr6_78427019_78436083 chr22_18926187_18935307	303	0.860795	158	0.306796	1.4239e-57	chr6_57623896_57628704 chr6_78427019_78436083 chr11_101565794_101575259	259	0.735795	417	0.825743	0.0041886	chr6_57623896_57628704 chr6_78427019_78436083 chr11_101565794_101575259	259	0.735795	296	0.59919	9.51397e-05	chr1_75842771_75849143 chr11_101565794_101575259 chr12_58721242_58730698	0	0	263	0.520792	4.12836e-80	chr6_78427019_78436083 chr7_4622057_4640031 chr10_27182399_27183380	298
chr6_57623896_57628704 chr6_78427019_78436083 chr7_4622057_4640031	352	0.526158	96	0.272727	2.71692e-14	chr4_69463709_69469223 chr6_57623896_57628704 chr7_4622057_4640031	349	0.521674	86	0.16699	1.0389e-35	chr6_78427019_78436083 chr7_4622057_4640031 chr19_22414379_22414380	347	0.518685	102	0.20198	7.06682e-28	chr11_101565794_101575259 chr12_55727215_55728183 chr19_22414379_22414380	355	0.530643	133	0.269231	1.2735e-18	chr1_75842771_75849143 chr3_112743479_112752282 chr6_78427019_78436083	192	0.545455	31	0.0601942	1.4239e-57	chr3_112743479_112752282 chr6_78427019_78436083 chr11_101565794_101575259	264	0.75	423	0.837624	0.00427419	chr3_112743479_112752282 chr11_101565794_101575259 chr12_58721242_58730698	213	0.605114	228	0.461538	9.51397e-05	chr1_75842771_75849143 chr4_69463709_69469223 chr11_101565794_101575259	0	0	261	0.516832	2.60056e-79	chr3_185280336_185289515 chr6_78427019_78436083 chr12_58721242_58730698	307
chr3_185280336_185289515 chr6_57623896_57628704 chr12_58721242_58730698	345	0.515695	268	0.761364	7.95948e-14	chr4_69463709_69469223 chr5_156084717_156093896 chr12_58721242_58730698	364	0.544096	102	0.198058	3.34204e-33	chr5_156084717_156093896 chr12_58721242_58730698 chr22_18926187_18935307	382	0.571001	439	0.869307	8.66563e-28	chr4_69463709_69469223 chr6_78427019_78436083 chr12_55727215_55728183	441	0.659193	199	0.402834	1.09496e-17	chr1_75842771_75849143 chr5_156084717_156093896 chr6_78427019_78436083	192	0.545455	31	0.0601942	1.4239e-57	chr1_75842771_75849143 chr3_112743479_112752282 chr12_55727215_55728183	158	0.448864	277	0.548515	0.0109066	chr6_57623896_57628704 chr11_101565794_101575259 chr12_58721242_58730698	209	0.59375	224	0.453441	0.000142254	chr1_75842771_75849143 chr4_69463709_69469223 chr12_58721242_58730698	7	0.0135922	265	0.524752	1.30785e-75	chr6_78427019_78436083 chr12_58721242_58730698 chr22_18926187_18935307	307
chr3_112743479_112752282 chr6_57623896_57628704 chr12_58721242_58730698	344	0.5142	267	0.758523	1.13926e-13	chr4_69463709_69469223 chr12_58721242_58730698 chr22_18926187_18935307	364	0.544096	102	0.198058	3.34204e-33	chr3_185280336_185289515 chr6_78427019_78436083 chr12_58721242_58730698	372	0.556054	433	0.857426	1.10804e-27	chr6_57623896_57628704 chr11_101565794_101575259 chr19_22414379_22414380	440	0.657698	199	0.402834	1.71121e-17	chr1_75842771_75849143 chr6_78427019_78436083 chr10_27182399_27183380	192	0.545455	31	0.0601942	1.4239e-57	chr1_75842771_75849143 chr5_156084717_156093896 chr12_55727215_55728183	158	0.448864	277	0.548515	0.0109066	chr3_185280336_185289515 chr6_78427019_78436083 chr12_55727215_55728183	274	0.778409	323	0.653846	0.00021931	chr1_75842771_75849143 chr3_112743479_112752282 chr12_55727215_55728183	17	0.0330097	277	0.548515	2.27834e-73	chr3_185280336_185289515 chr6_78427019_78436083 chr7_4622057_4640031	298
chr6_57623896_57628704 chr12_55727215_55728183 chr12_58721242_58730698	252	0.376682	220	0.625	1.17298e-13	chr4_69463709_69469223 chr6_78427019_78436083 chr12_58721242_58730698	359	0.536622	100	0.194175	1.01823e-32	chr1_75842771_75849143 chr4_69463709_69469223 chr11_101565794_101575259	140	0.209268	261	0.516832	1.2327e-27	chr6_78427019_78436083 chr7_4622057_4640031 chr19_22414379_22414380	347	0.518685	132	0.267206	2.0443e-17	chr4_69463709_69469223 chr6_57623896_57628704 chr12_55727215_55728183	242	0.6875	98	0.190291	1.14388e-48	chr1_75842771_75849143 chr10_27182399_27183380 chr12_55727215_55728183	158	0.448864	277	0.548515	0.0109066	chr5_156084717_156093896 chr6_78427019_78436083 chr12_55727215_55728183	273	0.775568	322	0.651822	0.000250384	chr1_75842771_75849143 chr3_185280336_185289515 chr12_55727215_55728183	17	0.0330097	277	0.548515	2.27834e-73	chr6_78427019_78436083 chr7_4622057_4640031 chr22_18926187_18935307	298
chr3_112743479_112752282 chr11_101565794_101575259 chr19_22414379_22414380	466	0.696562	160	0.454545	1.32495e-13	chr3_185280336_185289515 chr4_69463709_69469223 chr12_58721242_58730698	362	0.541106	102	0.198058	1.02643e-32	chr3_112743479_112752282 chr6_78427019_78436083 chr12_58721242_58730698	371	0.554559	432	0.855446	1.57643e-27	chr4_69463709_69469223 chr6_57623896_57628704 chr6_78427019_78436083	545	0.814649	293	0.593117	2.46051e-16	chr3_185280336_185289515 chr4_69463709_69469223 chr12_55727215_55728183	248	0.704545	107	0.207767	6.3949e-48	chr1_75842771_75849143 chr6_78427019_78436083 chr12_55727215_55728183	154	0.4375	271	0.536634	0.0113175	chr3_185280336_185289515 chr12_55727215_55728183 chr12_58721242_58730698	225	0.639205	250	0.506073	0.000285502	chr1_75842771_75849143 chr5_156084717_156093896 chr12_55727215_55728183	17	0.0330097	277	0.548515	2.27834e-73	chr3_185280336_185289515 chr5_156084717_156093896 chr12_58721242_58730698	309
chr6_57623896_57628704 chr12_58721242_58730698 chr22_18926187_18935307	347	0.518685	268	0.761364	1.48312e-13	chr4_69463709_69469223 chr10_27182399_27183380 chr12_58721242_58730698	362	0.541106	102	0.198058	1.02643e-32	chr6_78427019_78436083 chr10_27182399_27183380 chr12_58721242_58730698	373	0.557549	433	0.857426	1.79659e-27	chr4_69463709_69469223 chr6_57623896_57628704 chr12_55727215_55728183	416	0.621824	193	0.390688	1.72681e-14	chr3_112743479_112752282 chr4_69463709_69469223 chr12_55727215_55728183	247	0.701705	106	0.205825	7.65014e-48	chr1_75842771_75849143 chr3_185280336_185289515 chr12_55727215_55728183	159	0.451705	277	0.548515	0.0136362	chr12_55727215_55728183 chr12_58721242_58730698 chr22_18926187_18935307	225	0.639205	250	0.506073	0.000285502	chr1_75842771_75849143 chr10_27182399_27183380 chr12_55727215_55728183	17	0.0330097	277	0.548515	2.27834e-73	chr3_185280336_185289515 chr10_27182399_27183380 chr12_58721242_58730698	309
chr6_57623896_57628704 chr10_27182399_27183380 chr12_58721242_58730698	345	0.515695	267	0.758523	1.52123e-13	chr3_112743479_112752282 chr4_69463709_69469223 chr12_58721242_58730698	360	0.538117	101	0.196117	1.33527e-32	chr3_112743479_112752282 chr5_156084717_156093896 chr19_22414379_22414380	565	0.844544	280	0.554455	1.95863e-27	chr5_156084717_156093896 chr19_22414379_22414380 chr22_18926187_18935307	576	0.860987	331	0.67004	2.21034e-14	chr4_69463709_69469223 chr10_27182399_27183380 chr12_55727215_55728183	247	0.701705	106	0.205825	7.65014e-48	chr1_75842771_75849143 chr12_55727215_55728183 chr22_18926187_18935307	159	0.451705	277	0.548515	0.0136362	chr6_78427019_78436083 chr12_55727215_55728183 chr22_18926187_18935307	273	0.775568	323	0.653846	0.000308737	chr1_75842771_75849143 chr12_55727215_55728183 chr22_18926187_18935307	17	0.0330097	277	0.548515	2.27834e-73	chr5_156084717_156093896 chr12_58721242_58730698 chr22_18926187_18935307	309
chr5_156084717_156093896 chr6_57623896_57628704 chr12_58721242_58730698	348	0.520179	267	0.758523	4.03354e-13	chr5_156084717_156093896 chr19_22414379_22414380 chr22_18926187_18935307	576	0.860987	293	0.568932	4.26399e-29	chr3_112743479_112752282 chr19_22414379_22414380 chr22_18926187_18935307	564	0.843049	280	0.554455	4.03364e-27	chr3_112743479_112752282 chr5_156084717_156093896 chr19_22414379_22414380	565	0.844544	321	0.649798	3.55865e-14	chr4_69463709_69469223 chr5_156084717_156093896 chr12_55727215_55728183	247	0.701705	107	0.207767	1.89868e-47	chr1_75842771_75849143 chr6_57623896_57628704 chr12_55727215_55728183	154	0.4375	269	0.532673	0.0156026	chr10_27182399_27183380 chr12_55727215_55728183 chr12_58721242_58730698	224	0.636364	249	0.504049	0.00031049	chr1_75842771_75849143 chr6_57623896_57628704 chr12_55727215_55728183	14	0.0271845	269	0.532673	3.20156e-72	chr10_27182399_27183380 chr12_58721242_58730698 chr22_18926187_18935307	309
chr6_57623896_57628704 chr6_78427019_78436083 chr12_58721242_58730698	341	0.509716	261	0.741477	2.37416e-12	chr3_185280336_185289515 chr5_156084717_156093896 chr19_22414379_22414380	575	0.859492	293	0.568932	9.22225e-29	chr3_112743479_112752282 chr3_185280336_185289515 chr19_22414379_22414380	564	0.843049	281	0.556436	8.10788e-27	chr3_185280336_185289515 chr5_156084717_156093896 chr19_22414379_22414380	575	0.859492	331	0.67004	3.79933e-14	chr4_69463709_69469223 chr12_55727215_55728183 chr22_18926187_18935307	247	0.701705	107	0.207767	1.89868e-47	chr1_75842771_75849143 chr3_112743479_112752282 chr4_69463709_69469223	179	0.508523	304	0.60198	0.0166183	chr6_78427019_78436083 chr10_27182399_27183380 chr12_55727215_55728183	272	0.772727	322	0.651822	0.000343937	chr1_75842771_75849143 chr6_78427019_78436083 chr12_55727215_55728183	17	0.0330097	271	0.536634	5.89493e-71	chr5_156084717_156093896 chr6_78427019_78436083 chr12_58721242_58730698	307
chr3_112743479_112752282 chr3_185280336_185289515 chr12_58721242_58730698	376	0.562033	275	0.78125	1.20718e-11	chr3_185280336_185289515 chr19_22414379_22414380 chr22_18926187_18935307	574	0.857997	293	0.568932	1.98117e-28	chr5_156084717_156093896 chr6_78427019_78436083 chr12_58721242_58730698	375	0.560538	432	0.855446	1.14724e-26	chr3_112743479_112752282 chr3_185280336_185289515 chr19_22414379_22414380	564	0.843049	322	0.651822	1.01742e-13	chr3_185280336_185289515 chr4_69463709_69469223 chr12_58721242_58730698	242	0.6875	102	0.198058	4.78062e-47	chr1_75842771_75849143 chr4_69463709_69469223 chr10_27182399_27183380	179	0.508523	304	0.60198	0.0166183	chr3_185280336_185289515 chr6_78427019_78436083 chr11_101565794_101575259	265	0.752841	311	0.629555	0.000343937	chr3_185280336_185289515 chr4_69463709_69469223 chr6_57623896_57628704	146	0.283495	421	0.833663	1.55542e-69	chr6_78427019_78436083 chr10_27182399_27183380 chr12_58721242_58730698	307
chr3_185280336_185289515 chr10_27182399_27183380 chr12_58721242_58730698	376	0.562033	275	0.78125	1.20718e-11	chr5_156084717_156093896 chr10_27182399_27183380 chr19_22414379_22414380	571	0.853513	292	0.56699	9.51164e-28	chr6_78427019_78436083 chr12_58721242_58730698 chr22_18926187_18935307	375	0.560538	432	0.855446	1.14724e-26	chr3_112743479_112752282 chr19_22414379_22414380 chr22_18926187_18935307	564	0.843049	322	0.651822	1.01742e-13	chr4_69463709_69469223 chr12_58721242_58730698 chr22_18926187_18935307	242	0.6875	102	0.198058	4.78062e-47	chr1_75842771_75849143 chr4_69463709_69469223 chr5_156084717_156093896	179	0.508523	303	0.6	0.0191974	chr5_156084717_156093896 chr12_55727215_55728183 chr12_58721242_58730698	224	0.636364	250	0.506073	0.000379356	chr4_69463709_69469223 chr6_57623896_57628704 chr10_27182399_27183380	145	0.281553	420	0.831683	1.80421e-69	chr5_156084717_156093896 chr10_27182399_27183380 chr12_58721242_58730698	309
chr3_185280336_185289515 chr12_58721242_58730698 chr22_18926187_18935307	379	0.566517	276	0.784091	1.53588e-11	chr10_27182399_27183380 chr19_22414379_22414380 chr22_18926187_18935307	570	0.852018	292	0.56699	1.9969e-27	chr6_57623896_57628704 chr12_55727215_55728183 chr12_58721242_58730698	252	0.376682	350	0.693069	2.04896e-26	chr3_185280336_185289515 chr19_22414379_22414380 chr22_18926187_18935307	574	0.857997	332	0.672065	1.11653e-13	chr3_112743479_112752282 chr4_69463709_69469223 chr12_58721242_58730698	241	0.684659	101	0.196117	5.63649e-47	chr1_75842771_75849143 chr4_69463709_69469223 chr6_57623896_57628704	174	0.494318	296	0.586139	0.0191974	chr5_156084717_156093896 chr6_78427019_78436083 chr11_101565794_101575259	264	0.75	310	0.62753	0.000381659	chr4_69463709_69469223 chr5_156084717_156093896 chr6_57623896_57628704	146	0.283495	420	0.831683	4.98679e-69	chr3_112743479_112752282 chr6_57623896_57628704 chr12_58721242_58730698	282
chr3_112743479_112752282 chr10_27182399_27183380 chr12_58721242_58730698	375	0.560538	274	0.778409	1.68832e-11	chr3_185280336_185289515 chr10_27182399_27183380 chr19_22414379_22414380	569	0.850523	292	0.56699	4.16528e-27	chr3_112743479_112752282 chr6_78427019_78436083 chr19_22414379_22414380	552	0.825112	272	0.538614	6.86157e-26	chr5_156084717_156093896 chr10_27182399_27183380 chr19_22414379_22414380	571	0.853513	330	0.668016	1.87789e-13	chr4_69463709_69469223 chr5_156084717_156093896 chr12_58721242_58730698	241	0.684659	102	0.198058	1.41198e-46	chr1_75842771_75849143 chr4_69463709_69469223 chr6_78427019_78436083	174	0.494318	296	0.586139	0.0191974	chr6_78427019_78436083 chr11_101565794_101575259 chr22_18926187_18935307	264	0.75	311	0.629555	0.000476723	chr4_69463709_69469223 chr6_57623896_57628704 chr22_18926187_18935307	146	0.283495	420	0.831683	4.98679e-69	chr3_112743479_112752282 chr3_185280336_185289515 chr12_58721242_58730698	308
chr3_112743479_112752282 chr12_58721242_58730698 chr22_18926187_18935307	378	0.565022	275	0.78125	2.14954e-11	chr3_112743479_112752282 chr5_156084717_156093896 chr19_22414379_22414380	565	0.844544	292	0.56699	7.61523e-26	chr3_112743479_112752282 chr10_27182399_27183380 chr19_22414379_22414380	560	0.83707	281	0.556436	1.3391e-25	chr3_112743479_112752282 chr10_27182399_27183380 chr19_22414379_22414380	560	0.83707	321	0.649798	4.56995e-13	chr4_69463709_69469223 chr10_27182399_27183380 chr12_58721242_58730698	241	0.684659	102	0.198058	1.41198e-46	chr1_75842771_75849143 chr3_185280336_185289515 chr4_69463709_69469223	180	0.511364	304	0.60198	0.0203699	chr3_185280336_185289515 chr11_101565794_101575259 chr12_58721242_58730698	214	0.607955	237	0.479757	0.000499446	chr3_112743479_112752282 chr4_69463709_69469223 chr6_57623896_57628704	145	0.281553	419	0.829703	5.76534e-69	chr3_112743479_112752282 chr12_58721242_58730698 chr22_18926187_18935307	308
chr3_185280336_185289515 chr5_156084717_156093896 chr12_58721242_58730698	379	0.566517	275	0.78125	2.84826e-11	chr5_156084717_156093896 chr6_78427019_78436083 chr19_22414379_22414380	564	0.843049	291	0.565049	7.70161e-26	chr6_57623896_57628704 chr11_101565794_101575259 chr12_58721242_58730698	294	0.439462	377	0.746535	1.91605e-25	chr10_27182399_27183380 chr19_22414379_22414380 chr22_18926187_18935307	570	0.852018	331	0.67004	5.37531e-13	chr4_69463709_69469223 chr6_57623896_57628704 chr12_58721242_58730698	235	0.667614	97	0.18835	9.47468e-46	chr1_75842771_75849143 chr4_69463709_69469223 chr22_18926187_18935307	180	0.511364	303	0.6	0.0239119	chr11_101565794_101575259 chr12_58721242_58730698 chr22_18926187_18935307	214	0.607955	237	0.479757	0.000499446	chr3_185280336_185289515 chr4_69463709_69469223 chr10_27182399_27183380	159	0.308738	430	0.851485	1.63631e-68	chr3_112743479_112752282 chr6_78427019_78436083 chr12_58721242_58730698	306
chr10_27182399_27183380 chr12_58721242_58730698 chr22_18926187_18935307	379	0.566517	275	0.78125	2.84826e-11	chr6_78427019_78436083 chr19_22414379_22414380 chr22_18926187_18935307	564	0.843049	291	0.565049	7.70161e-26	chr4_69463709_69469223 chr6_57623896_57628704 chr19_22414379_22414380	507	0.757848	236	0.467327	4.49289e-24	chr3_185280336_185289515 chr10_27182399_27183380 chr19_22414379_22414380	569	0.850523	331	0.67004	8.97079e-13	chr4_69463709_69469223 chr6_78427019_78436083 chr12_55727215_55728183	240	0.681818	105	0.203883	6.65299e-45	chr6_78427019_78436083 chr12_55727215_55728183 chr12_58721242_58730698	217	0.616477	353	0.69901	0.0277583	chr6_78427019_78436083 chr10_27182399_27183380 chr11_101565794_101575259	263	0.747159	310	0.62753	0.000525346	chr3_112743479_112752282 chr4_69463709_69469223 chr10_27182399_27183380	158	0.306796	429	0.849505	2.00205e-68	chr3_112743479_112752282 chr5_156084717_156093896 chr12_58721242_58730698	308
chr3_112743479_112752282 chr12_55727215_55728183 chr12_58721242_58730698	277	0.414051	224	0.636364	3.78856e-11	chr5_156084717_156093896 chr6_57623896_57628704 chr19_22414379_22414380	532	0.795217	260	0.504854	1.46843e-25	chr3_112743479_112752282 chr12_55727215_55728183 chr12_58721242_58730698	277	0.414051	357	0.706931	6.02639e-23	chr12_55727215_55728183 chr19_22414379_22414380 chr22_18926187_18935307	429	0.641256	212	0.42915	1.64999e-12	chr4_69463709_69469223 chr6_78427019_78436083 chr12_58721242_58730698	234	0.664773	100	0.194175	4.51145e-44	chr10_27182399_27183380 chr11_101565794_101575259 chr12_55727215_55728183	218	0.619318	354	0.70099	0.0292526	chr10_27182399_27183380 chr11_101565794_101575259 chr12_58721242_58730698	213	0.605114	236	0.477733	0.000539395	chr3_185280336_185289515 chr4_69463709_69469223 chr5_156084717_156093896	160	0.31068	430	0.851485	4.35149e-68	chr3_112743479_112752282 chr10_27182399_27183380 chr12_58721242_58730698	308
chr3_112743479_112752282 chr5_156084717_156093896 chr12_58721242_58730698	378	0.565022	274	0.778409	3.96508e-11	chr3_112743479_112752282 chr3_185280336_185289515 chr19_22414379_22414380	564	0.843049	292	0.56699	1.48103e-25	chr10_27182399_27183380 chr12_55727215_55728183 chr12_58721242_58730698	279	0.41704	358	0.708911	8.08123e-23	chr3_185280336_185289515 chr12_55727215_55728183 chr19_22414379_22414380	428	0.639761	212	0.42915	2.38731e-12	chr4_69463709_69469223 chr12_55727215_55728183 chr12_58721242_58730698	192	0.545455	66	0.128155	2.02695e-39	chr5_156084717_156093896 chr11_101565794_101575259 chr12_55727215_55728183	219	0.622159	355	0.70297	0.0305294	chr5_156084717_156093896 chr11_101565794_101575259 chr12_58721242_58730698	213	0.605114	237	0.479757	0.000667956	chr3_185280336_185289515 chr4_69463709_69469223 chr22_18926187_18935307	160	0.31068	430	0.851485	4.35149e-68	chr6_57623896_57628704 chr6_78427019_78436083 chr19_22414379_22414380	259
chr5_156084717_156093896 chr10_27182399_27183380 chr12_58721242_58730698	379	0.566517	274	0.778409	5.23907e-11	chr3_112743479_112752282 chr19_22414379_22414380 chr22_18926187_18935307	564	0.843049	292	0.56699	1.48103e-25	chr3_185280336_185289515 chr12_55727215_55728183 chr12_58721242_58730698	280	0.418535	358	0.708911	1.30121e-22	chr5_156084717_156093896 chr12_55727215_55728183 chr19_22414379_22414380	427	0.638266	212	0.42915	3.44431e-12	chr4_69463709_69469223 chr6_57623896_57628704 chr19_22414379_22414380	182	0.517045	78	0.151456	1.91569e-30	chr11_101565794_101575259 chr12_55727215_55728183 chr22_18926187_18935307	219	0.622159	355	0.70297	0.0305294	chr1_75842771_75849143 chr6_78427019_78436083 chr10_27182399_27183380	192	0.545455	329	0.665992	0.000797673	chr3_112743479_112752282 chr3_185280336_185289515 chr4_69463709_69469223	159	0.308738	429	0.849505	5.23431e-68	chr3_185280336_185289515 chr6_57623896_57628704 chr19_22414379_22414380	260
chr3_185280336_185289515 chr12_55727215_55728183 chr12_58721242_58730698	280	0.418535	225	0.639205	5.23907e-11	chr3_185280336_185289515 chr6_78427019_78436083 chr19_22414379_22414380	562	0.84006	291	0.565049	3.05221e-25	chr5_156084717_156093896 chr12_55727215_55728183 chr12_58721242_58730698	280	0.418535	358	0.708911	1.30121e-22	chr3_112743479_112752282 chr12_55727215_55728183 chr19_22414379_22414380	420	0.627803	207	0.419028	4.07466e-12	chr3_185280336_185289515 chr4_69463709_69469223 chr19_22414379_22414380	184	0.522727	89	0.172816	2.71352e-27	chr6_78427019_78436083 chr11_101565794_101575259 chr12_55727215_55728183	214	0.607955	348	0.689109	0.0315156	chr1_75842771_75849143 chr3_185280336_185289515 chr6_78427019_78436083	193	0.548295	330	0.668016	0.000844527	chr4_69463709_69469223 chr5_156084717_156093896 chr10_27182399_27183380	159	0.308738	429	0.849505	5.23431e-68	chr6_57623896_57628704 chr19_22414379_22414380 chr22_18926187_18935307	260
chr5_156084717_156093896 chr6_57623896_57628704 chr19_22414379_22414380	532	0.795217	211	0.599432	6.06093e-11	chr3_185280336_185289515 chr6_57623896_57628704 chr19_22414379_22414380	530	0.792227	260	0.504854	5.06593e-25	chr3_112743479_112752282 chr11_101565794_101575259 chr12_58721242_58730698	317	0.473842	383	0.758416	2.12598e-22	chr10_27182399_27183380 chr12_55727215_55728183 chr19_22414379_22414380	424	0.633782	211	0.427126	6.35815e-12	chr4_69463709_69469223 chr5_156084717_156093896 chr19_22414379_22414380	184	0.522727	89	0.172816	2.71352e-27	chr3_185280336_185289515 chr11_101565794_101575259 chr12_55727215_55728183	220	0.625	355	0.70297	0.0378814	chr1_75842771_75849143 chr6_78427019_78436083 chr22_18926187_18935307	193	0.548295	330	0.668016	0.000844527	chr4_69463709_69469223 chr10_27182399_27183380 chr22_18926187_18935307	159	0.308738	429	0.849505	5.23431e-68	chr6_57623896_57628704 chr10_27182399_27183380 chr19_22414379_22414380	259
chr5_156084717_156093896 chr12_58721242_58730698 chr22_18926187_18935307	382	0.571001	275	0.78125	6.57395e-11	chr6_57623896_57628704 chr19_22414379_22414380 chr22_18926187_18935307	530	0.792227	260	0.504854	5.06593e-25	chr3_185280336_185289515 chr11_101565794_101575259 chr12_58721242_58730698	319	0.476831	384	0.760396	2.69284e-22	chr5_156084717_156093896 chr6_78427019_78436083 chr19_22414379_22414380	564	0.843049	331	0.67004	1.04605e-11	chr3_112743479_112752282 chr4_69463709_69469223 chr19_22414379_22414380	183	0.519886	88	0.170874	2.85504e-27	chr3_112743479_112752282 chr11_101565794_101575259 chr12_55727215_55728183	219	0.622159	353	0.69901	0.0418941	chr1_75842771_75849143 chr5_156084717_156093896 chr6_78427019_78436083	192	0.545455	328	0.663968	0.000979168	chr4_69463709_69469223 chr5_156084717_156093896 chr22_18926187_18935307	160	0.31068	429	0.849505	1.41572e-67	chr5_156084717_156093896 chr6_57623896_57628704 chr19_22414379_22414380	260
chr10_27182399_27183380 chr12_55727215_55728183 chr12_58721242_58730698	279	0.41704	224	0.636364	6.6967e-11	chr6_78427019_78436083 chr10_27182399_27183380 chr19_22414379_22414380	560	0.83707	290	0.563107	6.0971e-25	chr10_27182399_27183380 chr11_101565794_101575259 chr12_58721242_58730698	320	0.478326	384	0.760396	4.3026e-22	chr6_57623896_57628704 chr6_78427019_78436083 chr12_58721242_58730698	341	0.509716	351	0.710526	1.27814e-11	chr4_69463709_69469223 chr10_27182399_27183380 chr19_22414379_22414380	183	0.519886	88	0.170874	2.85504e-27	chr6_57623896_57628704 chr11_101565794_101575259 chr12_55727215_55728183	215	0.610795	347	0.687129	0.0456317	chr6_78427019_78436083 chr12_55727215_55728183 chr12_58721242_58730698	217	0.616477	248	0.502024	0.00196467	chr3_112743479_112752282 chr4_69463709_69469223 chr5_156084717_156093896	159	0.308738	428	0.847525	1.7128e-67	chr3_185280336_185289515 chr12_55727215_55728183 chr12_58721242_58730698	195
chr6_57623896_57628704 chr19_22414379_22414380 chr22_18926187_18935307	530	0.792227	210	0.596591	7.10632e-11	chr6_57623896_57628704 chr10_27182399_27183380 chr19_22414379_22414380	528	0.789238	259	0.502913	9.08466e-25	chr12_55727215_55728183 chr12_58721242_58730698 chr22_18926187_18935307	283	0.423019	358	0.708911	5.45558e-22	chr6_78427019_78436083 chr19_22414379_22414380 chr22_18926187_18935307	564	0.843049	332	0.672065	1.70487e-11	chr4_69463709_69469223 chr19_22414379_22414380 chr22_18926187_18935307	183	0.519886	89	0.172816	6.18141e-27	chr4_69463709_69469223 chr6_57623896_57628704 chr11_101565794_101575259	232	0.659091	369	0.730693	0.0530561	chr3_112743479_112752282 chr4_69463709_69469223 chr19_22414379_22414380	183	0.519886	201	0.406883	0.00227532	chr3_112743479_112752282 chr4_69463709_69469223 chr22_18926187_18935307	159	0.308738	428	0.847525	1.7128e-67	chr5_156084717_156093896 chr12_55727215_55728183 chr12_58721242_58730698	195
chr6_57623896_57628704 chr10_27182399_27183380 chr19_22414379_22414380	528	0.789238	209	0.59375	8.44839e-11	chr3_112743479_112752282 chr10_27182399_27183380 chr19_22414379_22414380	560	0.83707	291	0.565049	1.17133e-24	chr11_101565794_101575259 chr12_58721242_58730698 chr22_18926187_18935307	321	0.479821	384	0.760396	6.7989e-22	chr3_185280336_185289515 chr6_78427019_78436083 chr12_58721242_58730698	372	0.556054	371	0.751012	1.83021e-11	chr4_69463709_69469223 chr6_78427019_78436083 chr19_22414379_22414380	178	0.505682	87	0.168932	8.69196e-26	chr5_156084717_156093896 chr12_55727215_55728183 chr12_58721242_58730698	224	0.636364	358	0.708911	0.0541739	chr6_78427019_78436083 chr10_27182399_27183380 chr22_18926187_18935307	339	0.963068	491	0.993927	0.00230466	chr3_112743479_112752282 chr4_69463709_69469223 chr12_58721242_58730698	101	0.196117	371	0.734653	2.71996e-66	chr12_55727215_55728183 chr12_58721242_58730698 chr22_18926187_18935307	195
chr5_156084717_156093896 chr12_55727215_55728183 chr12_58721242_58730698	280	0.418535	224	0.636364	8.88351e-11	chr3_112743479_112752282 chr6_57623896_57628704 chr19_22414379_22414380	522	0.780269	259	0.502913	3.61987e-23	chr6_78427019_78436083 chr12_55727215_55728183 chr12_58721242_58730698	277	0.414051	353	0.69901	8.49399e-22	chr3_185280336_185289515 chr6_57623896_57628704 chr12_58721242_58730698	345	0.515695	352	0.712551	2.95643e-11	chr5_156084717_156093896 chr6_78427019_78436083 chr7_4622057_4640031	100	0.284091	298	0.578641	2.60208e-17	chr10_27182399_27183380 chr12_55727215_55728183 chr12_58721242_58730698	224	0.636364	358	0.708911	0.0541739	chr3_185280336_185289515 chr6_78427019_78436083 chr22_18926187_18935307	341	0.96875	492	0.995951	0.00299092	chr3_185280336_185289515 chr4_69463709_69469223 chr12_58721242_58730698	102	0.198058	372	0.736634	2.8494e-66	chr6_78427019_78436083 chr12_55727215_55728183 chr12_58721242_58730698	193
chr6_57623896_57628704 chr6_78427019_78436083 chr19_22414379_22414380	521	0.778774	205	0.582386	1.12829e-10	chr6_57623896_57628704 chr6_78427019_78436083 chr19_22414379_22414380	521	0.778774	259	0.502913	6.5435e-23	chr5_156084717_156093896 chr11_101565794_101575259 chr12_58721242_58730698	321	0.479821	383	0.758416	1.35135e-21	chr3_112743479_112752282 chr6_78427019_78436083 chr19_22414379_22414380	552	0.825112	322	0.651822	3.18351e-11	chr6_78427019_78436083 chr7_4622057_4640031 chr10_27182399_27183380	100	0.284091	298	0.578641	2.60208e-17	chr3_112743479_112752282 chr12_55727215_55728183 chr12_58721242_58730698	224	0.636364	357	0.706931	0.063119	chr6_78427019_78436083 chr11_101565794_101575259 chr12_58721242_58730698	207	0.588068	236	0.477733	0.00299761	chr4_69463709_69469223 chr10_27182399_27183380 chr12_58721242_58730698	102	0.198058	372	0.736634	2.8494e-66	chr10_27182399_27183380 chr12_55727215_55728183 chr12_58721242_58730698	195
chr12_55727215_55728183 chr12_58721242_58730698 chr22_18926187_18935307	283	0.423019	225	0.639205	1.2258e-10	chr3_112743479_112752282 chr6_78427019_78436083 chr19_22414379_22414380	552	0.825112	290	0.563107	1.23048e-22	chr6_78427019_78436083 chr11_101565794_101575259 chr12_58721242_58730698	318	0.475336	376	0.744554	4.04551e-20	chr3_185280336_185289515 chr10_27182399_27183380 chr12_58721242_58730698	376	0.562033	372	0.753036	4.12347e-11	chr6_78427019_78436083 chr7_4622057_4640031 chr22_18926187_18935307	100	0.284091	298	0.578641	2.60208e-17	chr3_185280336_185289515 chr12_55727215_55728183 chr12_58721242_58730698	225	0.639205	358	0.708911	0.0656421	chr4_69463709_69469223 chr6_57623896_57628704 chr19_22414379_22414380	182	0.517045	202	0.408907	0.0035645	chr4_69463709_69469223 chr5_156084717_156093896 chr12_58721242_58730698	102	0.198058	371	0.734653	8.02771e-66	chr3_112743479_112752282 chr6_57623896_57628704 chr7_4622057_4640031	267
chr3_185280336_185289515 chr6_57623896_57628704 chr19_22414379_22414380	530	0.792227	211	0.599432	1.2436e-10	chr12_55727215_55728183 chr19_22414379_22414380 chr22_18926187_18935307	429	0.641256	189	0.36699	1.49815e-20	chr4_69463709_69469223 chr11_101565794_101575259 chr19_22414379_22414380	459	0.686099	210	0.415842	5.29414e-20	chr6_78427019_78436083 chr10_27182399_27183380 chr12_58721242_58730698	373	0.557549	370	0.748988	4.1559e-11	chr3_185280336_185289515 chr6_78427019_78436083 chr7_4622057_4640031	101	0.286932	298	0.578641	5.32259e-17	chr12_55727215_55728183 chr12_58721242_58730698 chr22_18926187_18935307	225	0.639205	358	0.708911	0.0656421	chr3_112743479_112752282 chr3_185280336_185289515 chr6_57623896_57628704	341	0.96875	453	0.917004	0.00384806	chr4_69463709_69469223 chr12_58721242_58730698 chr22_18926187_18935307	102	0.198058	371	0.734653	8.02771e-66	chr5_156084717_156093896 chr6_57623896_57628704 chr7_4622057_4640031	268
chr3_185280336_185289515 chr6_78427019_78436083 chr12_58721242_58730698	372	0.556054	267	0.758523	4.89461e-10	chr3_185280336_185289515 chr12_55727215_55728183 chr19_22414379_22414380	428	0.639761	189	0.36699	2.4212e-20	chr5_156084717_156093896 chr6_57623896_57628704 chr19_22414379_22414380	532	0.795217	274	0.542574	6.41088e-20	chr3_185280336_185289515 chr6_78427019_78436083 chr19_22414379_22414380	562	0.84006	332	0.672065	4.19145e-11	chr3_112743479_112752282 chr6_78427019_78436083 chr7_4622057_4640031	101	0.286932	297	0.576699	8.42905e-17	chr4_69463709_69469223 chr11_101565794_101575259 chr22_18926187_18935307	238	0.676136	375	0.742574	0.0705526	chr3_112743479_112752282 chr5_156084717_156093896 chr6_57623896_57628704	340	0.965909	451	0.912955	0.0039393	chr4_69463709_69469223 chr6_57623896_57628704 chr12_58721242_58730698	97	0.18835	365	0.722772	1.54619e-65	chr6_57623896_57628704 chr7_4622057_4640031 chr10_27182399_27183380	268
chr6_57623896_57628704 chr11_101565794_101575259 chr19_22414379_22414380	440	0.657698	159	0.451705	4.89632e-10	chr5_156084717_156093896 chr12_55727215_55728183 chr19_22414379_22414380	427	0.638266	189	0.36699	3.90168e-20	chr6_57623896_57628704 chr19_22414379_22414380 chr22_18926187_18935307	530	0.792227	274	0.542574	1.98616e-19	chr6_57623896_57628704 chr10_27182399_27183380 chr12_58721242_58730698	345	0.515695	351	0.710526	4.64758e-11	chr5_156084717_156093896 chr7_4622057_4640031 chr10_27182399_27183380	104	0.295455	300	0.582524	1.71863e-16	chr6_57623896_57628704 chr12_55727215_55728183 chr12_58721242_58730698	220	0.625	350	0.693069	0.0777869	chr1_75842771_75849143 chr3_185280336_185289515 chr10_27182399_27183380	198	0.5625	329	0.665992	0.00407782	chr4_69463709_69469223 chr6_78427019_78436083 chr12_58721242_58730698	100	0.194175	366	0.724752	1.56207e-64	chr3_112743479_112752282 chr6_57623896_57628704 chr19_22414379_22414380	259
chr4_69463709_69469223 chr12_55727215_55728183 chr19_22414379_22414380	412	0.615845	144	0.409091	6.57278e-10	chr10_27182399_27183380 chr12_55727215_55728183 chr19_22414379_22414380	424	0.633782	188	0.365049	8.88212e-20	chr6_57623896_57628704 chr6_78427019_78436083 chr19_22414379_22414380	521	0.778774	266	0.526733	2.37935e-19	chr6_78427019_78436083 chr12_58721242_58730698 chr22_18926187_18935307	375	0.560538	371	0.751012	4.75566e-11	chr5_156084717_156093896 chr7_4622057_4640031 chr22_18926187_18935307	104	0.295455	300	0.582524	1.71863e-16	chr4_69463709_69469223 chr5_156084717_156093896 chr11_101565794_101575259	238	0.676136	374	0.740594	0.080166	chr1_75842771_75849143 chr10_27182399_27183380 chr22_18926187_18935307	198	0.5625	329	0.665992	0.00407782	chr4_69463709_69469223 chr6_57623896_57628704 chr6_78427019_78436083	145	0.281553	410	0.811881	1.68934e-64	chr3_112743479_112752282 chr3_185280336_185289515 chr5_156084717_156093896	514
chr3_112743479_112752282 chr6_78427019_78436083 chr12_58721242_58730698	371	0.554559	266	0.755682	6.57278e-10	chr6_57623896_57628704 chr12_55727215_55728183 chr19_22414379_22414380	394	0.588939	166	0.32233	1.59805e-19	chr3_185280336_185289515 chr6_57623896_57628704 chr19_22414379_22414380	530	0.792227	275	0.544554	3.57239e-19	chr6_57623896_57628704 chr12_58721242_58730698 chr22_18926187_18935307	347	0.518685	352	0.712551	5.46063e-11	chr7_4622057_4640031 chr10_27182399_27183380 chr22_18926187_18935307	104	0.295455	300	0.582524	1.71863e-16	chr4_69463709_69469223 chr10_27182399_27183380 chr11_101565794_101575259	238	0.676136	374	0.740594	0.080166	chr1_75842771_75849143 chr3_112743479_112752282 chr6_78427019_78436083	192	0.545455	321	0.649798	0.00407782	chr3_185280336_185289515 chr4_69463709_69469223 chr6_78427019_78436083	158	0.306796	420	0.831683	7.62506e-64	chr3_112743479_112752282 chr5_156084717_156093896 chr22_18926187_18935307	514
chr6_78427019_78436083 chr12_58721242_58730698 chr22_18926187_18935307	375	0.560538	267	0.758523	1.0992e-09	chr3_112743479_112752282 chr12_55727215_55728183 chr19_22414379_22414380	420	0.627803	188	0.365049	5.78458e-19	chr11_101565794_101575259 chr12_55727215_55728183 chr12_58721242_58730698	238	0.355755	314	0.621782	3.82799e-19	chr6_78427019_78436083 chr10_27182399_27183380 chr19_22414379_22414380	560	0.83707	331	0.67004	6.29042e-11	chr3_185280336_185289515 chr5_156084717_156093896 chr7_4622057_4640031	105	0.298295	300	0.582524	3.38464e-16	chr4_69463709_69469223 chr6_78427019_78436083 chr11_101565794_101575259	232	0.659091	366	0.724752	0.080166	chr3_185280336_185289515 chr6_78427019_78436083 chr10_27182399_27183380	340	0.965909	491	0.993927	0.0042897	chr4_69463709_69469223 chr6_78427019_78436083 chr10_27182399_27183380	157	0.304854	419	0.829703	8.97667e-64	chr3_185280336_185289515 chr6_57623896_57628704 chr7_4622057_4640031	268
chr6_78427019_78436083 chr10_27182399_27183380 chr12_58721242_58730698	373	0.557549	266	0.755682	1.12763e-09	chr6_78427019_78436083 chr12_55727215_55728183 chr19_22414379_22414380	418	0.624813	187	0.363107	8.01257e-19	chr6_57623896_57628704 chr10_27182399_27183380 chr19_22414379_22414380	528	0.789238	274	0.542574	5.88812e-19	chr3_185280336_185289515 chr12_58721242_58730698 chr22_18926187_18935307	379	0.566517	373	0.755061	6.36302e-11	chr3_185280336_185289515 chr7_4622057_4640031 chr10_27182399_27183380	105	0.298295	300	0.582524	3.38464e-16	chr3_185280336_185289515 chr4_69463709_69469223 chr11_101565794_101575259	239	0.678977	375	0.742574	0.0839335	chr1_75842771_75849143 chr3_185280336_185289515 chr22_18926187_18935307	199	0.565341	330	0.668016	0.00429293	chr4_69463709_69469223 chr5_156084717_156093896 chr6_78427019_78436083	158	0.306796	419	0.829703	2.36451e-63	chr6_57623896_57628704 chr7_4622057_4640031 chr22_18926187_18935307	268
chr3_112743479_112752282 chr6_57623896_57628704 chr19_22414379_22414380	522	0.780269	210	0.596591	1.31994e-09	chr7_4622057_4640031 chr19_22414379_22414380 chr22_18926187_18935307	360	0.538117	172	0.333981	4.79057e-12	chr4_69463709_69469223 chr7_4622057_4640031 chr22_18926187_18935307	381	0.569507	155	0.306931	9.30341e-19	chr6_78427019_78436083 chr12_55727215_55728183 chr19_22414379_22414380	418	0.624813	212	0.42915	7.62757e-11	chr3_185280336_185289515 chr7_4622057_4640031 chr22_18926187_18935307	105	0.298295	300	0.582524	3.38464e-16	chr3_112743479_112752282 chr4_69463709_69469223 chr11_101565794_101575259	238	0.676136	373	0.738614	0.0922644	chr1_75842771_75849143 chr5_156084717_156093896 chr10_27182399_27183380	197	0.559659	327	0.661943	0.0045633	chr4_69463709_69469223 chr6_78427019_78436083 chr22_18926187_18935307	158	0.306796	419	0.829703	2.36451e-63	chr6_57623896_57628704 chr6_78427019_78436083 chr7_4622057_4640031	267
chr6_78427019_78436083 chr12_55727215_55728183 chr12_58721242_58730698	277	0.414051	217	0.616477	1.69249e-09	chr3_185280336_185289515 chr7_4622057_4640031 chr19_22414379_22414380	356	0.532138	172	0.333981	1.91439e-11	chr4_69463709_69469223 chr7_4622057_4640031 chr10_27182399_27183380	376	0.562033	154	0.30495	4.58267e-18	chr5_156084717_156093896 chr6_78427019_78436083 chr12_58721242_58730698	375	0.560538	370	0.748988	7.62757e-11	chr3_112743479_112752282 chr5_156084717_156093896 chr7_4622057_4640031	105	0.298295	299	0.580583	5.22515e-16	chr4_69463709_69469223 chr6_78427019_78436083 chr12_58721242_58730698	234	0.664773	366	0.724752	0.116415	chr1_75842771_75849143 chr3_185280336_185289515 chr5_156084717_156093896	198	0.5625	328	0.663968	0.00480418	chr3_112743479_112752282 chr4_69463709_69469223 chr6_78427019_78436083	157	0.304854	418	0.827723	2.7742e-63	chr3_185280336_185289515 chr6_78427019_78436083 chr19_22414379_22414380	291
chr5_156084717_156093896 chr6_78427019_78436083 chr12_58721242_58730698	375	0.560538	266	0.755682	1.91296e-09	chr5_156084717_156093896 chr7_4622057_4640031 chr19_22414379_22414380	356	0.532138	172	0.333981	1.91439e-11	chr3_185280336_185289515 chr4_69463709_69469223 chr7_4622057_4640031	377	0.563528	155	0.306931	5.35775e-18	chr3_185280336_185289515 chr5_156084717_156093896 chr12_58721242_58730698	379	0.566517	372	0.753036	1.02291e-10	chr3_112743479_112752282 chr7_4622057_4640031 chr10_27182399_27183380	105	0.298295	299	0.580583	5.22515e-16	chr4_69463709_69469223 chr6_57623896_57628704 chr12_58721242_58730698	235	0.667614	365	0.722772	0.161326	chr1_75842771_75849143 chr5_156084717_156093896 chr22_18926187_18935307	198	0.5625	328	0.663968	0.00480418	chr4_69463709_69469223 chr12_55727215_55728183 chr12_58721242_58730698	66	0.128155	298	0.590099	3.52466e-53	chr6_78427019_78436083 chr19_22414379_22414380 chr22_18926187_18935307	291
chr3_112743479_112752282 chr3_185280336_185289515 chr6_57623896_57628704	577	0.862481	341	0.96875	1.82127e-07	chr7_4622057_4640031 chr10_27182399_27183380 chr19_22414379_22414380	356	0.532138	172	0.333981	1.91439e-11	chr4_69463709_69469223 chr5_156084717_156093896 chr7_4622057_4640031	377	0.563528	155	0.306931	5.35775e-18	chr10_27182399_27183380 chr12_58721242_58730698 chr22_18926187_18935307	379	0.566517	372	0.753036	1.02291e-10	chr3_112743479_112752282 chr7_4622057_4640031 chr22_18926187_18935307	105	0.298295	299	0.580583	5.22515e-16	chr4_69463709_69469223 chr10_27182399_27183380 chr12_58721242_58730698	241	0.684659	372	0.736634	0.187458	chr1_75842771_75849143 chr3_112743479_112752282 chr4_69463709_69469223	179	0.508523	201	0.406883	0.00598726	chr4_69463709_69469223 chr6_57623896_57628704 chr12_55727215_55728183	98	0.190291	336	0.665347	8.09176e-53	chr6_78427019_78436083 chr10_27182399_27183380 chr19_22414379_22414380	290
chr4_69463709_69469223 chr6_57623896_57628704 chr12_58721242_58730698	331	0.494768	235	0.667614	2.7658e-07	chr3_112743479_112752282 chr3_185280336_185289515 chr6_78427019_78436083	605	0.904335	512	0.994175	5.99507e-11	chr3_112743479_112752282 chr6_57623896_57628704 chr19_22414379_22414380	522	0.780269	274	0.542574	1.45251e-17	chr5_156084717_156093896 chr6_57623896_57628704 chr12_58721242_58730698	348	0.520179	351	0.710526	1.17051e-10	chr3_112743479_112752282 chr3_185280336_185289515 chr7_4622057_4640031	106	0.301136	299	0.580583	1.03423e-15	chr5_156084717_156093896 chr6_57623896_57628704 chr19_22414379_22414380	211	0.599432	274	0.542574	0.188537	chr3_112743479_112752282 chr6_57623896_57628704 chr22_18926187_18935307	340	0.965909	453	0.917004	0.0066705	chr4_69463709_69469223 chr10_27182399_27183380 chr12_55727215_55728183	106	0.205825	343	0.679208	4.72098e-52	chr5_156084717_156093896 chr6_78427019_78436083 chr19_22414379_22414380	291
chr3_112743479_112752282 chr6_57623896_57628704 chr22_18926187_18935307	577	0.862481	340	0.965909	4.42318e-07	chr3_112743479_112752282 chr7_4622057_4640031 chr19_22414379_22414380	351	0.524664	171	0.332039	6.56686e-11	chr3_112743479_112752282 chr4_69463709_69469223 chr7_4622057_4640031	372	0.556054	154	0.30495	2.52228e-17	chr5_156084717_156093896 chr10_27182399_27183380 chr12_58721242_58730698	379	0.566517	371	0.751012	1.6612e-10	chr6_57623896_57628704 chr12_55727215_55728183 chr12_58721242_58730698	220	0.625	181	0.351456	3.95821e-15	chr6_57623896_57628704 chr6_78427019_78436083 chr19_22414379_22414380	205	0.582386	266	0.526733	0.203556	chr4_69463709_69469223 chr5_156084717_156093896 chr19_22414379_22414380	184	0.522727	210	0.425101	0.00871344	chr3_185280336_185289515 chr4_69463709_69469223 chr12_55727215_55728183	107	0.207767	344	0.681188	5.04724e-52	chr3_112743479_112752282 chr5_156084717_156093896 chr10_27182399_27183380	513
chr3_112743479_112752282 chr5_156084717_156093896 chr6_57623896_57628704	578	0.863976	340	0.965909	5.82959e-07	chr3_112743479_112752282 chr6_78427019_78436083 chr10_27182399_27183380	603	0.901345	511	0.992233	8.80003e-11	chr4_69463709_69469223 chr6_78427019_78436083 chr7_4622057_4640031	367	0.54858	152	0.30099	6.38898e-17	chr5_156084717_156093896 chr12_58721242_58730698 chr22_18926187_18935307	382	0.571001	372	0.753036	2.66191e-10	chr3_185280336_185289515 chr12_55727215_55728183 chr12_58721242_58730698	225	0.639205	195	0.378641	8.63296e-14	chr3_112743479_112752282 chr4_69463709_69469223 chr12_58721242_58730698	241	0.684659	371	0.734653	0.206085	chr3_112743479_112752282 chr6_57623896_57628704 chr10_27182399_27183380	339	0.963068	452	0.91498	0.00890555	chr4_69463709_69469223 chr5_156084717_156093896 chr12_55727215_55728183	107	0.207767	344	0.681188	5.04724e-52	chr3_185280336_185289515 chr19_22414379_22414380 chr22_18926187_18935307	293
chr3_112743479_112752282 chr6_57623896_57628704 chr10_27182399_27183380	575	0.859492	339	0.963068	5.92476e-07	chr3_112743479_112752282 chr5_156084717_156093896 chr6_78427019_78436083	606	0.90583	512	0.994175	9.02493e-11	chr4_69463709_69469223 chr12_55727215_55728183 chr19_22414379_22414380	412	0.615845	188	0.372277	3.2119e-16	chr3_112743479_112752282 chr7_4622057_4640031 chr22_18926187_18935307	394	0.588939	199	0.402834	7.0431e-10	chr12_55727215_55728183 chr12_58721242_58730698 chr22_18926187_18935307	225	0.639205	195	0.378641	8.63296e-14	chr4_69463709_69469223 chr5_156084717_156093896 chr12_58721242_58730698	241	0.684659	371	0.734653	0.206085	chr1_75842771_75849143 chr6_57623896_57628704 chr6_78427019_78436083	188	0.534091	311	0.629555	0.00922214	chr4_69463709_69469223 chr12_55727215_55728183 chr22_18926187_18935307	107	0.207767	344	0.681188	5.04724e-52	chr3_185280336_185289515 chr10_27182399_27183380 chr19_22414379_22414380	292
chr11_101565794_101575259 chr12_55727215_55728183 chr19_22414379_22414380	355	0.530643	128	0.363636	7.89088e-07	chr3_112743479_112752282 chr6_78427019_78436083 chr22_18926187_18935307	607	0.907324	512	0.994175	1.3789e-10	chr6_78427019_78436083 chr11_101565794_101575259 chr19_22414379_22414380	471	0.704036	236	0.467327	5.32559e-16	chr5_156084717_156093896 chr7_4622057_4640031 chr22_18926187_18935307	399	0.596413	204	0.412955	1.21248e-09	chr3_112743479_112752282 chr12_55727215_55728183 chr12_58721242_58730698	224	0.636364	194	0.376699	1.03632e-13	chr3_185280336_185289515 chr6_57623896_57628704 chr19_22414379_22414380	211	0.599432	275	0.544554	0.206085	chr3_185280336_185289515 chr4_69463709_69469223 chr19_22414379_22414380	184	0.522727	211	0.427126	0.0101982	chr3_112743479_112752282 chr4_69463709_69469223 chr12_55727215_55728183	106	0.205825	342	0.677228	1.14487e-51	chr10_27182399_27183380 chr19_22414379_22414380 chr22_18926187_18935307	292
chr3_185280336_185289515 chr6_57623896_57628704 chr22_18926187_18935307	584	0.872945	341	0.96875	1.28467e-06	chr6_78427019_78436083 chr7_4622057_4640031 chr19_22414379_22414380	347	0.518685	170	0.330097	1.54109e-10	chr5_156084717_156093896 chr11_101565794_101575259 chr19_22414379_22414380	477	0.713004	243	0.481188	1.53721e-15	chr3_112743479_112752282 chr5_156084717_156093896 chr7_4622057_4640031	390	0.58296	198	0.40081	1.61685e-09	chr5_156084717_156093896 chr12_55727215_55728183 chr12_58721242_58730698	224	0.636364	195	0.378641	1.57313e-13	chr3_185280336_185289515 chr4_69463709_69469223 chr12_58721242_58730698	242	0.6875	372	0.736634	0.211641	chr5_156084717_156093896 chr6_78427019_78436083 chr22_18926187_18935307	340	0.965909	490	0.991903	0.0104796	chr4_69463709_69469223 chr6_78427019_78436083 chr12_55727215_55728183	105	0.203883	337	0.667327	3.86671e-50	chr3_112743479_112752282 chr3_185280336_185289515 chr22_18926187_18935307	514
chr3_185280336_185289515 chr6_57623896_57628704 chr10_27182399_27183380	581	0.86846	340	0.965909	1.31632e-06	chr3_185280336_185289515 chr6_78427019_78436083 chr10_27182399_27183380	611	0.913303	512	0.994175	7.57526e-10	chr3_185280336_185289515 chr11_101565794_101575259 chr19_22414379_22414380	477	0.713004	244	0.483168	2.60864e-15	chr3_112743479_112752282 chr7_4622057_4640031 chr10_27182399_27183380	390	0.58296	198	0.40081	1.61685e-09	chr10_27182399_27183380 chr12_55727215_55728183 chr12_58721242_58730698	224	0.636364	195	0.378641	1.57313e-13	chr3_112743479_112752282 chr6_57623896_57628704 chr19_22414379_22414380	210	0.596591	274	0.542574	0.211641	chr4_69463709_69469223 chr10_27182399_27183380 chr19_22414379_22414380	183	0.519886	210	0.425101	0.0107594	chr6_57623896_57628704 chr12_55727215_55728183 chr12_58721242_58730698	181	0.351456	350	0.693069	1.80798e-27	chr3_185280336_185289515 chr5_156084717_156093896 chr19_22414379_22414380	293
chr3_112743479_112752282 chr6_57623896_57628704 chr6_78427019_78436083	561	0.838565	333	0.946023	1.55691e-06	chr3_185280336_185289515 chr5_156084717_156093896 chr6_78427019_78436083	615	0.919283	513	0.996117	1.14601e-09	chr10_27182399_27183380 chr11_101565794_101575259 chr19_22414379_22414380	474	0.70852	243	0.481188	5.81143e-15	chr7_4622057_4640031 chr10_27182399_27183380 chr22_18926187_18935307	398	0.594918	204	0.412955	1.63437e-09	chr6_57623896_57628704 chr6_78427019_78436083 chr7_4622057_4640031	96	0.272727	267	0.518447	1.05019e-12	chr6_57623896_57628704 chr19_22414379_22414380 chr22_18926187_18935307	210	0.596591	274	0.542574	0.211641	chr5_156084717_156093896 chr6_78427019_78436083 chr10_27182399_27183380	339	0.963068	489	0.989879	0.0127328	chr3_185280336_185289515 chr6_57623896_57628704 chr12_58721242_58730698	283	0.549515	431	0.853465	6.23822e-26	chr5_156084717_156093896 chr19_22414379_22414380 chr22_18926187_18935307	293
chr3_185280336_185289515 chr5_156084717_156093896 chr6_57623896_57628704	585	0.874439	341	0.96875	1.66459e-06	chr5_156084717_156093896 chr12_58721242_58730698 chr19_22414379_22414380	340	0.508221	170	0.330097	1.43734e-09	chr11_101565794_101575259 chr19_22414379_22414380 chr22_18926187_18935307	475	0.710015	244	0.483168	6.27953e-15	chr3_185280336_185289515 chr6_78427019_78436083 chr10_27182399_27183380	611	0.913303	491	0.993927	2.11386e-09	chr5_156084717_156093896 chr6_57623896_57628704 chr7_4622057_4640031	98	0.278409	268	0.520388	2.4185e-12	chr4_69463709_69469223 chr11_101565794_101575259 chr12_55727215_55728183	191	0.542614	301	0.59604	0.215618	chr4_69463709_69469223 chr19_22414379_22414380 chr22_18926187_18935307	183	0.519886	211	0.427126	0.0127328	chr6_57623896_57628704 chr10_27182399_27183380 chr12_58721242_58730698	283	0.549515	431	0.853465	6.23822e-26	chr5_156084717_156093896 chr10_27182399_27183380 chr19_22414379_22414380	292
chr12_55727215_55728183 chr19_22414379_22414380 chr22_18926187_18935307	429	0.641256	170	0.482955	2.11399e-06	chr12_58721242_58730698 chr19_22414379_22414380 chr22_18926187_18935307	340	0.508221	170	0.330097	1.43734e-09	chr7_4622057_4640031 chr10_27182399_27183380 chr22_18926187_18935307	398	0.594918	183	0.362376	6.68248e-15	chr3_185280336_185289515 chr7_4622057_4640031 chr22_18926187_18935307	398	0.594918	205	0.41498	2.44601e-09	chr6_57623896_57628704 chr7_4622057_4640031 chr10_27182399_27183380	98	0.278409	268	0.520388	2.4185e-12	chr3_112743479_112752282 chr3_185280336_185289515 chr4_69463709_69469223	312	0.886364	429	0.849505	0.215909	chr6_78427019_78436083 chr10_27182399_27183380 chr19_22414379_22414380	205	0.582386	331	0.67004	0.0148851	chr3_185280336_185289515 chr12_55727215_55728183 chr12_58721242_58730698	195	0.378641	358	0.708911	6.45951e-26	chr3_112743479_112752282 chr5_156084717_156093896 chr6_78427019_78436083	512
chr6_78427019_78436083 chr12_55727215_55728183 chr19_22414379_22414380	418	0.624813	165	0.46875	3.3557e-06	chr3_185280336_185289515 chr6_78427019_78436083 chr22_18926187_18935307	616	0.920777	513	0.996117	1.71708e-09	chr5_156084717_156093896 chr7_4622057_4640031 chr22_18926187_18935307	399	0.596413	184	0.364356	7.57335e-15	chr6_57623896_57628704 chr12_55727215_55728183 chr19_22414379_22414380	394	0.588939	202	0.408907	2.44601e-09	chr6_57623896_57628704 chr7_4622057_4640031 chr22_18926187_18935307	98	0.278409	268	0.520388	2.4185e-12	chr3_112743479_112752282 chr4_69463709_69469223 chr5_156084717_156093896	311	0.883523	428	0.847525	0.231195	chr1_75842771_75849143 chr3_112743479_112752282 chr10_27182399_27183380	197	0.559659	320	0.647773	0.0155186	chr5_156084717_156093896 chr12_55727215_55728183 chr12_58721242_58730698	195	0.378641	358	0.708911	6.45951e-26	chr3_112743479_112752282 chr3_185280336_185289515 chr10_27182399_27183380	513
chr6_57623896_57628704 chr10_27182399_27183380 chr22_18926187_18935307	582	0.869955	339	0.963068	3.8921e-06	chr5_156084717_156093896 chr6_78427019_78436083 chr10_27182399_27183380	613	0.916293	512	0.994175	1.71708e-09	chr4_69463709_69469223 chr6_57623896_57628704 chr12_58721242_58730698	331	0.494768	365	0.722772	7.57335e-15	chr3_112743479_112752282 chr6_57623896_57628704 chr19_22414379_22414380	522	0.780269	305	0.617409	2.64368e-09	chr6_78427019_78436083 chr12_55727215_55728183 chr12_58721242_58730698	217	0.616477	193	0.374757	4.37634e-12	chr3_112743479_112752282 chr4_69463709_69469223 chr22_18926187_18935307	311	0.883523	428	0.847525	0.231195	chr6_78427019_78436083 chr19_22414379_22414380 chr22_18926187_18935307	206	0.585227	332	0.672065	0.0155846	chr10_27182399_27183380 chr12_55727215_55728183 chr12_58721242_58730698	195	0.378641	358	0.708911	6.45951e-26	chr3_112743479_112752282 chr10_27182399_27183380 chr22_18926187_18935307	513
chr3_185280336_185289515 chr12_55727215_55728183 chr19_22414379_22414380	428	0.639761	171	0.485795	4.04132e-06	chr6_78427019_78436083 chr12_58721242_58730698 chr19_22414379_22414380	336	0.502242	168	0.326214	2.0889e-09	chr3_185280336_185289515 chr7_4622057_4640031 chr22_18926187_18935307	398	0.594918	184	0.364356	1.11894e-14	chr5_156084717_156093896 chr6_57623896_57628704 chr19_22414379_22414380	532	0.795217	314	0.635628	2.88759e-09	chr3_185280336_185289515 chr6_57623896_57628704 chr7_4622057_4640031	99	0.28125	268	0.520388	4.41123e-12	chr4_69463709_69469223 chr12_58721242_58730698 chr22_18926187_18935307	242	0.6875	371	0.734653	0.231195	chr1_75842771_75849143 chr4_69463709_69469223 chr5_156084717_156093896	179	0.508523	207	0.419028	0.0159928	chr12_55727215_55728183 chr12_58721242_58730698 chr22_18926187_18935307	195	0.378641	358	0.708911	6.45951e-26	chr3_112743479_112752282 chr3_185280336_185289515 chr6_78427019_78436083	512
chr10_27182399_27183380 chr12_55727215_55728183 chr19_22414379_22414380	424	0.633782	169	0.480114	4.40177e-06	chr6_78427019_78436083 chr10_27182399_27183380 chr22_18926187_18935307	614	0.917788	512	0.994175	2.57187e-09	chr3_112743479_112752282 chr7_4622057_4640031 chr22_18926187_18935307	394	0.588939	183	0.362376	3.19241e-14	chr3_112743479_112752282 chr3_185280336_185289515 chr7_4622057_4640031	389	0.581465	199	0.402834	3.22131e-09	chr3_112743479_112752282 chr6_57623896_57628704 chr7_4622057_4640031	99	0.28125	267	0.518447	6.44322e-12	chr3_185280336_185289515 chr5_156084717_156093896 chr19_22414379_22414380	214	0.607955	281	0.556436	0.231195	chr1_75842771_75849143 chr3_112743479_112752282 chr3_185280336_185289515	198	0.5625	321	0.649798	0.016034	chr3_112743479_112752282 chr12_55727215_55728183 chr12_58721242_58730698	194	0.376699	357	0.706931	6.74179e-26	chr3_112743479_112752282 chr6_78427019_78436083 chr22_18926187_18935307	512
chr3_185280336_185289515 chr6_57623896_57628704 chr6_78427019_78436083	568	0.849028	334	0.948864	4.47205e-06	chr3_185280336_185289515 chr12_58721242_58730698 chr19_22414379_22414380	338	0.505232	170	0.330097	2.57187e-09	chr5_156084717_156093896 chr7_4622057_4640031 chr10_27182399_27183380	394	0.588939	183	0.362376	3.19241e-14	chr5_156084717_156093896 chr7_4622057_4640031 chr10_27182399_27183380	394	0.588939	203	0.410931	3.58078e-09	chr3_185280336_185289515 chr6_57623896_57628704 chr12_55727215_55728183	276	0.784091	296	0.574757	2.81532e-10	chr3_185280336_185289515 chr4_69463709_69469223 chr5_156084717_156093896	312	0.886364	430	0.851485	0.234263	chr1_75842771_75849143 chr3_112743479_112752282 chr22_18926187_18935307	198	0.5625	321	0.649798	0.016034	chr3_112743479_112752282 chr6_57623896_57628704 chr12_58721242_58730698	282	0.547573	430	0.851485	7.47288e-26	chr3_112743479_112752282 chr6_78427019_78436083 chr19_22414379_22414380	290
chr5_156084717_156093896 chr6_57623896_57628704 chr22_18926187_18935307	586	0.875934	340	0.965909	4.92809e-06	chr10_27182399_27183380 chr12_58721242_58730698 chr19_22414379_22414380	338	0.505232	170	0.330097	2.57187e-09	chr3_185280336_185289515 chr7_4622057_4640031 chr10_27182399_27183380	393	0.587444	183	0.362376	4.69743e-14	chr3_112743479_112752282 chr6_78427019_78436083 chr12_58721242_58730698	371	0.554559	359	0.726721	3.58078e-09	chr3_185280336_185289515 chr6_57623896_57628704 chr12_58721242_58730698	268	0.761364	283	0.549515	3.24334e-10	chr3_185280336_185289515 chr4_69463709_69469223 chr10_27182399_27183380	312	0.886364	430	0.851485	0.234263	chr1_75842771_75849143 chr3_185280336_185289515 chr4_69463709_69469223	180	0.511364	209	0.423077	0.0172585	chr5_156084717_156093896 chr6_57623896_57628704 chr12_58721242_58730698	283	0.549515	430	0.851485	1.36292e-25	chr3_112743479_112752282 chr6_78427019_78436083 chr10_27182399_27183380	511
chr5_156084717_156093896 chr6_57623896_57628704 chr10_27182399_27183380	583	0.87145	339	0.963068	4.93426e-06	chr3_112743479_112752282 chr12_58721242_58730698 chr19_22414379_22414380	336	0.502242	169	0.328155	3.10515e-09	chr3_185280336_185289515 chr5_156084717_156093896 chr7_4622057_4640031	394	0.588939	184	0.364356	5.31874e-14	chr3_185280336_185289515 chr6_78427019_78436083 chr22_18926187_18935307	616	0.920777	492	0.995951	4.36271e-09	chr6_57623896_57628704 chr12_58721242_58730698 chr22_18926187_18935307	268	0.761364	283	0.549515	3.24334e-10	chr3_185280336_185289515 chr4_69463709_69469223 chr22_18926187_18935307	312	0.886364	430	0.851485	0.234263	chr1_75842771_75849143 chr4_69463709_69469223 chr22_18926187_18935307	180	0.511364	209	0.423077	0.0172585	chr6_57623896_57628704 chr12_58721242_58730698 chr22_18926187_18935307	283	0.549515	430	0.851485	1.36292e-25	chr3_112743479_112752282 chr3_185280336_185289515 chr19_22414379_22414380	292
chr5_156084717_156093896 chr12_55727215_55728183 chr19_22414379_22414380	427	0.638266	171	0.485795	4.93507e-06	chr5_156084717_156093896 chr6_78427019_78436083 chr22_18926187_18935307	618	0.923767	513	0.996117	3.84933e-09	chr6_78427019_78436083 chr7_4622057_4640031 chr22_18926187_18935307	387	0.578475	180	0.356436	9.99725e-14	chr3_112743479_112752282 chr6_57623896_57628704 chr12_58721242_58730698	344	0.5142	340	0.688259	4.5635e-09	chr3_112743479_112752282 chr6_57623896_57628704 chr12_55727215_55728183	275	0.78125	295	0.572816	3.52724e-10	chr3_112743479_112752282 chr5_156084717_156093896 chr19_22414379_22414380	213	0.605114	280	0.554455	0.234263	chr1_75842771_75849143 chr3_112743479_112752282 chr5_156084717_156093896	197	0.559659	319	0.645749	0.0176003	chr6_78427019_78436083 chr12_55727215_55728183 chr12_58721242_58730698	193	0.374757	353	0.69901	5.39378e-25	chr3_112743479_112752282 chr19_22414379_22414380 chr22_18926187_18935307	292
chr6_57623896_57628704 chr11_101565794_101575259 chr12_58721242_58730698	294	0.439462	209	0.59375	5.24485e-06	chr3_112743479_112752282 chr3_185280336_185289515 chr10_27182399_27183380	619	0.925262	513	0.996117	5.85595e-09	chr3_112743479_112752282 chr5_156084717_156093896 chr7_4622057_4640031	390	0.58296	183	0.362376	1.46332e-13	chr3_185280336_185289515 chr5_156084717_156093896 chr7_4622057_4640031	394	0.588939	204	0.412955	5.31479e-09	chr3_112743479_112752282 chr6_57623896_57628704 chr12_58721242_58730698	267	0.758523	282	0.547573	4.02829e-10	chr5_156084717_156093896 chr19_22414379_22414380 chr22_18926187_18935307	213	0.605114	280	0.554455	0.234263	chr3_112743479_112752282 chr3_185280336_185289515 chr5_156084717_156093896	350	0.994318	479	0.969636	0.0179139	chr6_57623896_57628704 chr6_78427019_78436083 chr12_58721242_58730698	282	0.547573	424	0.839604	9.5928e-24	chr3_112743479_112752282 chr10_27182399_27183380 chr19_22414379_22414380	291
chr3_112743479_112752282 chr6_57623896_57628704 chr12_55727215_55728183	427	0.638266	275	0.78125	5.25335e-06	chr3_112743479_112752282 chr5_156084717_156093896 chr10_27182399_27183380	620	0.926756	513	0.996117	8.84336e-09	chr3_112743479_112752282 chr7_4622057_4640031 chr10_27182399_27183380	390	0.58296	183	0.362376	1.46332e-13	chr3_112743479_112752282 chr3_185280336_185289515 chr12_58721242_58730698	376	0.562033	361	0.730769	6.40112e-09	chr5_156084717_156093896 chr6_57623896_57628704 chr12_55727215_55728183	275	0.78125	296	0.574757	4.90432e-10	chr6_57623896_57628704 chr10_27182399_27183380 chr19_22414379_22414380	209	0.59375	274	0.542574	0.234263	chr3_185280336_185289515 chr5_156084717_156093896 chr6_78427019_78436083	341	0.96875	490	0.991903	0.0180039	chr3_185280336_185289515 chr10_27182399_27183380 chr12_58721242_58730698	309	0.6	441	0.873267	8.05325e-23	chr3_112743479_112752282 chr5_156084717_156093896 chr19_22414379_22414380	292
chr3_112743479_112752282 chr3_185280336_185289515 chr10_27182399_27183380	619	0.925262	349	0.991477	1.08462e-05	chr3_112743479_112752282 chr10_27182399_27183380 chr22_18926187_18935307	620	0.926756	513	0.996117	8.84336e-09	chr3_112743479_112752282 chr11_101565794_101575259 chr19_22414379_22414380	466	0.696562	243	0.481188	1.63846e-13	chr6_78427019_78436083 chr10_27182399_27183380 chr22_18926187_18935307	614	0.917788	491	0.993927	6.65564e-09	chr6_57623896_57628704 chr12_55727215_55728183 chr22_18926187_18935307	275	0.78125	296	0.574757	4.90432e-10	chr3_112743479_112752282 chr4_69463709_69469223 chr10_27182399_27183380	311	0.883523	429	0.849505	0.245958	chr1_75842771_75849143 chr4_69463709_69469223 chr10_27182399_27183380	179	0.508523	208	0.421053	0.0180039	chr3_112743479_112752282 chr3_185280336_185289515 chr12_58721242_58730698	308	0.598058	440	0.871287	1.01608e-22	chr3_185280336_185289515 chr6_57623896_57628704 chr22_18926187_18935307	468
chr3_185280336_185289515 chr4_69463709_69469223 chr12_58721242_58730698	362	0.541106	242	0.6875	1.12336e-05	chr3_112743479_112752282 chr3_185280336_185289515 chr5_156084717_156093896	624	0.932735	514	0.998058	1.25767e-08	chr3_112743479_112752282 chr3_185280336_185289515 chr7_4622057_4640031	389	0.581465	183	0.362376	2.11672e-13	chr3_185280336_185289515 chr7_4622057_4640031 chr10_27182399_27183380	393	0.587444	204	0.412955	7.08453e-09	chr5_156084717_156093896 chr6_57623896_57628704 chr12_58721242_58730698	267	0.758523	283	0.549515	5.55893e-10	chr4_69463709_69469223 chr5_156084717_156093896 chr10_27182399_27183380	311	0.883523	429	0.849505	0.245958	chr3_185280336_185289515 chr6_78427019_78436083 chr19_22414379_22414380	207	0.588068	332	0.672065	0.0184357	chr3_112743479_112752282 chr10_27182399_27183380 chr12_58721242_58730698	308	0.598058	440	0.871287	1.01608e-22	chr3_185280336_185289515 chr6_57623896_57628704 chr6_78427019_78436083	467
chr3_112743479_112752282 chr4_69463709_69469223 chr12_58721242_58730698	360	0.538117	241	0.684659	1.12336e-05	chr3_112743479_112752282 chr3_185280336_185289515 chr22_18926187_18935307	624	0.932735	514	0.998058	1.25767e-08	chr4_69463709_69469223 chr6_57623896_57628704 chr7_4622057_4640031	349	0.521674	154	0.30495	2.20362e-13	chr3_112743479_112752282 chr10_27182399_27183380 chr12_58721242_58730698	375	0.560538	360	0.728745	7.26756e-09	chr6_57623896_57628704 chr10_27182399_27183380 chr12_58721242_58730698	267	0.758523	283	0.549515	5.55893e-10	chr4_69463709_69469223 chr5_156084717_156093896 chr22_18926187_18935307	311	0.883523	429	0.849505	0.245958	chr1_75842771_75849143 chr6_78427019_78436083 chr12_58721242_58730698	152	0.431818	256	0.518219	0.0196773	chr3_185280336_185289515 chr5_156084717_156093896 chr12_58721242_58730698	309	0.6	440	0.871287	1.77152e-22	chr3_185280336_185289515 chr6_57623896_57628704 chr10_27182399_27183380	467
chr3_112743479_112752282 chr3_185280336_185289515 chr5_156084717_156093896	624	0.932735	350	0.994318	1.43904e-05	chr3_112743479_112752282 chr5_156084717_156093896 chr22_18926187_18935307	625	0.93423	514	0.998058	1.91214e-08	chr6_78427019_78436083 chr7_4622057_4640031 chr10_27182399_27183380	382	0.571001	179	0.354455	3.85618e-13	chr3_185280336_185289515 chr6_57623896_57628704 chr19_22414379_22414380	530	0.792227	315	0.637652	8.77446e-09	chr6_57623896_57628704 chr10_27182399_27183380 chr12_55727215_55728183	274	0.778409	295	0.572816	6.11852e-10	chr4_69463709_69469223 chr10_27182399_27183380 chr22_18926187_18935307	311	0.883523	429	0.849505	0.245958	chr5_156084717_156093896 chr6_78427019_78436083 chr19_22414379_22414380	207	0.588068	331	0.67004	0.0216421	chr3_185280336_185289515 chr12_58721242_58730698 chr22_18926187_18935307	309	0.6	440	0.871287	1.77152e-22	chr6_57623896_57628704 chr6_78427019_78436083 chr22_18926187_18935307	467
chr3_112743479_112752282 chr3_185280336_185289515 chr22_18926187_18935307	624	0.932735	350	0.994318	1.43904e-05	chr3_185280336_185289515 chr5_156084717_156093896 chr10_27182399_27183380	628	0.938714	514	0.998058	6.74591e-08	chr5_156084717_156093896 chr6_78427019_78436083 chr7_4622057_4640031	382	0.571001	180	0.356436	6.34874e-13	chr6_57623896_57628704 chr19_22414379_22414380 chr22_18926187_18935307	530	0.792227	315	0.637652	8.77446e-09	chr6_57623896_57628704 chr6_78427019_78436083 chr12_55727215_55728183	269	0.764205	295	0.572816	1.01706e-08	chr5_156084717_156093896 chr6_78427019_78436083 chr19_22414379_22414380	207	0.588068	272	0.538614	0.245958	chr1_75842771_75849143 chr6_57623896_57628704 chr10_27182399_27183380	192	0.545455	310	0.62753	0.0244569	chr5_156084717_156093896 chr10_27182399_27183380 chr12_58721242_58730698	309	0.6	440	0.871287	1.77152e-22	chr6_57623896_57628704 chr10_27182399_27183380 chr22_18926187_18935307	467
chr5_156084717_156093896 chr6_57623896_57628704 chr6_78427019_78436083	570	0.852018	333	0.946023	1.43904e-05	chr3_185280336_185289515 chr10_27182399_27183380 chr22_18926187_18935307	628	0.938714	514	0.998058	6.74591e-08	chr3_185280336_185289515 chr6_78427019_78436083 chr7_4622057_4640031	381	0.569507	180	0.356436	9.14366e-13	chr3_112743479_112752282 chr5_156084717_156093896 chr11_101565794_101575259	515	0.769806	302	0.611336	8.8602e-09	chr6_57623896_57628704 chr6_78427019_78436083 chr12_58721242_58730698	261	0.741477	282	0.547573	1.06331e-08	chr4_69463709_69469223 chr6_57623896_57628704 chr19_22414379_22414380	182	0.517045	236	0.467327	0.245958	chr1_75842771_75849143 chr3_185280336_185289515 chr6_57623896_57628704	193	0.548295	311	0.629555	0.0256012	chr10_27182399_27183380 chr12_58721242_58730698 chr22_18926187_18935307	309	0.6	440	0.871287	1.77152e-22	chr6_57623896_57628704 chr6_78427019_78436083 chr10_27182399_27183380	466
chr6_57623896_57628704 chr6_78427019_78436083 chr22_18926187_18935307	570	0.852018	333	0.946023	1.43904e-05	chr5_156084717_156093896 chr10_27182399_27183380 chr22_18926187_18935307	630	0.941704	514	0.998058	1.5632e-07	chr3_112743479_112752282 chr6_78427019_78436083 chr7_4622057_4640031	377	0.563528	179	0.354455	2.39747e-12	chr3_185280336_185289515 chr5_156084717_156093896 chr11_101565794_101575259	525	0.784753	311	0.629555	1.01634e-08	chr3_185280336_185289515 chr12_58721242_58730698 chr22_18926187_18935307	276	0.784091	309	0.6	2.06401e-08	chr3_112743479_112752282 chr3_185280336_185289515 chr19_22414379_22414380	213	0.605114	281	0.556436	0.24651	chr1_75842771_75849143 chr6_57623896_57628704 chr22_18926187_18935307	193	0.548295	311	0.629555	0.0256012	chr3_112743479_112752282 chr5_156084717_156093896 chr12_58721242_58730698	308	0.598058	439	0.869307	2.22412e-22	chr3_185280336_185289515 chr5_156084717_156093896 chr6_57623896_57628704	468
chr3_185280336_185289515 chr6_57623896_57628704 chr12_55727215_55728183	434	0.648729	276	0.784091	1.43904e-05	chr3_185280336_185289515 chr5_156084717_156093896 chr22_18926187_18935307	634	0.947683	515	1	2.0603e-07	chr3_112743479_112752282 chr4_69463709_69469223 chr12_58721242_58730698	360	0.538117	371	0.734653	1.1847e-11	chr3_112743479_112752282 chr12_58721242_58730698 chr22_18926187_18935307	378	0.565022	361	0.730769	1.10008e-08	chr3_112743479_112752282 chr3_185280336_185289515 chr12_58721242_58730698	275	0.78125	308	0.598058	2.5435e-08	chr3_185280336_185289515 chr19_22414379_22414380 chr22_18926187_18935307	213	0.605114	281	0.556436	0.24651	chr1_75842771_75849143 chr5_156084717_156093896 chr6_57623896_57628704	192	0.545455	309	0.625506	0.0282132	chr3_112743479_112752282 chr12_58721242_58730698 chr22_18926187_18935307	308	0.598058	439	0.869307	2.22412e-22	chr5_156084717_156093896 chr6_57623896_57628704 chr22_18926187_18935307	468
chr3_112743479_112752282 chr12_55727215_55728183 chr19_22414379_22414380	420	0.627803	170	0.482955	1.49153e-05	chr3_112743479_112752282 chr6_57623896_57628704 chr6_78427019_78436083	561	0.838565	466	0.904854	0.00127736	chr3_185280336_185289515 chr4_69463709_69469223 chr12_58721242_58730698	362	0.541106	372	0.736634	1.40407e-11	chr6_57623896_57628704 chr10_27182399_27183380 chr19_22414379_22414380	528	0.789238	314	0.635628	1.17691e-08	chr3_112743479_112752282 chr12_58721242_58730698 chr22_18926187_18935307	275	0.78125	308	0.598058	2.5435e-08	chr3_112743479_112752282 chr19_22414379_22414380 chr22_18926187_18935307	212	0.602273	280	0.554455	0.255463	chr4_69463709_69469223 chr6_78427019_78436083 chr19_22414379_22414380	178	0.505682	211	0.427126	0.0342235	chr5_156084717_156093896 chr12_58721242_58730698 chr22_18926187_18935307	309	0.6	439	0.869307	3.94079e-22	chr5_156084717_156093896 chr6_57623896_57628704 chr6_78427019_78436083	467
chr4_69463709_69469223 chr12_58721242_58730698 chr22_18926187_18935307	364	0.544096	242	0.6875	1.61837e-05	chr3_185280336_185289515 chr6_57623896_57628704 chr6_78427019_78436083	568	0.849028	467	0.906796	0.00440406	chr4_69463709_69469223 chr10_27182399_27183380 chr12_58721242_58730698	362	0.541106	372	0.736634	1.40407e-11	chr3_112743479_112752282 chr3_185280336_185289515 chr11_101565794_101575259	515	0.769806	303	0.61336	1.31013e-08	chr3_185280336_185289515 chr5_156084717_156093896 chr12_58721242_58730698	275	0.78125	309	0.6	3.40418e-08	chr5_156084717_156093896 chr10_27182399_27183380 chr19_22414379_22414380	212	0.602273	280	0.554455	0.255463	chr3_112743479_112752282 chr3_185280336_185289515 chr22_18926187_18935307	350	0.994318	481	0.973684	0.0356513	chr3_185280336_185289515 chr6_78427019_78436083 chr12_58721242_58730698	307	0.596117	433	0.857426	1.43744e-20	chr5_156084717_156093896 chr6_57623896_57628704 chr10_27182399_27183380	467
chr4_69463709_69469223 chr10_27182399_27183380 chr12_58721242_58730698	362	0.541106	241	0.684659	1.61837e-05	chr6_57623896_57628704 chr6_78427019_78436083 chr10_27182399_27183380	568	0.849028	466	0.904854	0.00618832	chr12_55727215_55728183 chr19_22414379_22414380 chr22_18926187_18935307	429	0.641256	224	0.443564	2.83495e-11	chr5_156084717_156093896 chr11_101565794_101575259 chr22_18926187_18935307	524	0.783259	311	0.629555	1.42763e-08	chr3_185280336_185289515 chr10_27182399_27183380 chr12_58721242_58730698	275	0.78125	309	0.6	3.40418e-08	chr3_185280336_185289515 chr6_78427019_78436083 chr19_22414379_22414380	207	0.588068	273	0.540594	0.261089	chr3_112743479_112752282 chr6_57623896_57628704 chr12_58721242_58730698	267	0.758523	340	0.688259	0.0358055	chr6_78427019_78436083 chr10_27182399_27183380 chr12_58721242_58730698	307	0.596117	433	0.857426	1.43744e-20	chr3_185280336_185289515 chr6_57623896_57628704 chr12_55727215_55728183	296
chr6_57623896_57628704 chr6_78427019_78436083 chr10_27182399_27183380	568	0.849028	332	0.943182	1.68152e-05	chr5_156084717_156093896 chr6_57623896_57628704 chr6_78427019_78436083	570	0.852018	467	0.906796	0.00670082	chr3_185280336_185289515 chr12_55727215_55728183 chr19_22414379_22414380	428	0.639761	224	0.443564	4.03508e-11	chr3_112743479_112752282 chr5_156084717_156093896 chr12_58721242_58730698	378	0.565022	360	0.728745	1.66119e-08	chr5_156084717_156093896 chr12_58721242_58730698 chr22_18926187_18935307	275	0.78125	309	0.6	3.40418e-08	chr3_112743479_112752282 chr6_78427019_78436083 chr19_22414379_22414380	206	0.585227	272	0.538614	0.270215	chr3_112743479_112752282 chr5_156084717_156093896 chr22_18926187_18935307	349	0.991477	479	0.969636	0.0422769	chr3_112743479_112752282 chr6_78427019_78436083 chr12_58721242_58730698	306	0.594175	432	0.855446	1.75778e-20	chr6_57623896_57628704 chr12_55727215_55728183 chr22_18926187_18935307	296
chr6_57623896_57628704 chr6_78427019_78436083 chr12_55727215_55728183	420	0.627803	269	0.764205	1.6853e-05	chr6_57623896_57628704 chr6_78427019_78436083 chr22_18926187_18935307	570	0.852018	467	0.906796	0.00670082	chr4_69463709_69469223 chr5_156084717_156093896 chr12_58721242_58730698	364	0.544096	371	0.734653	4.46528e-11	chr3_112743479_112752282 chr11_101565794_101575259 chr22_18926187_18935307	514	0.768311	303	0.61336	1.83189e-08	chr10_27182399_27183380 chr12_58721242_58730698 chr22_18926187_18935307	275	0.78125	309	0.6	3.40418e-08	chr6_78427019_78436083 chr19_22414379_22414380 chr22_18926187_18935307	206	0.585227	272	0.538614	0.270215	chr10_27182399_27183380 chr19_22414379_22414380 chr22_18926187_18935307	211	0.599432	331	0.67004	0.0488257	chr5_156084717_156093896 chr6_78427019_78436083 chr12_58721242_58730698	307	0.596117	432	0.855446	3.0274e-20	chr6_57623896_57628704 chr6_78427019_78436083 chr12_55727215_55728183	295
chr5_156084717_156093896 chr6_57623896_57628704 chr12_55727215_55728183	433	0.647235	275	0.78125	1.73712e-05	chr3_185280336_185289515 chr12_55727215_55728183 chr22_18926187_18935307	474	0.70852	326	0.63301	0.00858201	chr4_69463709_69469223 chr12_58721242_58730698 chr22_18926187_18935307	364	0.544096	371	0.734653	4.46528e-11	chr5_156084717_156093896 chr10_27182399_27183380 chr11_101565794_101575259	522	0.780269	310	0.62753	1.90257e-08	chr3_112743479_112752282 chr5_156084717_156093896 chr12_58721242_58730698	274	0.778409	308	0.598058	4.17593e-08	chr3_185280336_185289515 chr10_27182399_27183380 chr19_22414379_22414380	212	0.602273	281	0.556436	0.27651	chr3_112743479_112752282 chr3_185280336_185289515 chr10_27182399_27183380	349	0.991477	480	0.97166	0.0593139	chr6_78427019_78436083 chr12_58721242_58730698 chr22_18926187_18935307	307	0.596117	432	0.855446	3.0274e-20	chr6_57623896_57628704 chr10_27182399_27183380 chr12_55727215_55728183	295
chr6_57623896_57628704 chr10_27182399_27183380 chr12_55727215_55728183	431	0.644245	274	0.778409	1.78135e-05	chr5_156084717_156093896 chr12_55727215_55728183 chr22_18926187_18935307	473	0.707025	326	0.63301	0.0101136	chr5_156084717_156093896 chr12_55727215_55728183 chr19_22414379_22414380	427	0.638266	224	0.443564	5.65584e-11	chr3_185280336_185289515 chr11_101565794_101575259 chr12_55727215_55728183	388	0.57997	203	0.410931	1.96185e-08	chr3_112743479_112752282 chr10_27182399_27183380 chr12_58721242_58730698	274	0.778409	308	0.598058	4.17593e-08	chr10_27182399_27183380 chr19_22414379_22414380 chr22_18926187_18935307	211	0.599432	280	0.554455	0.286124	chr3_185280336_185289515 chr10_27182399_27183380 chr19_22414379_22414380	212	0.602273	331	0.67004	0.0593139	chr3_185280336_185289515 chr6_57623896_57628704 chr12_55727215_55728183	296	0.574757	397	0.786139	7.50049e-13	chr5_156084717_156093896 chr6_57623896_57628704 chr12_55727215_55728183	296
chr6_57623896_57628704 chr12_55727215_55728183 chr22_18926187_18935307	434	0.648729	275	0.78125	2.11365e-05	chr3_185280336_185289515 chr5_156084717_156093896 chr12_55727215_55728183	472	0.705531	326	0.63301	0.0118814	chr4_69463709_69469223 chr6_78427019_78436083 chr12_58721242_58730698	359	0.536622	366	0.724752	9.55002e-11	chr3_185280336_185289515 chr11_101565794_101575259 chr22_18926187_18935307	524	0.783259	312	0.631579	2.09658e-08	chr5_156084717_156093896 chr10_27182399_27183380 chr12_58721242_58730698	274	0.778409	309	0.6	5.67145e-08	chr4_69463709_69469223 chr5_156084717_156093896 chr19_22414379_22414380	184	0.522727	241	0.477228	0.286124	chr1_75842771_75849143 chr5_156084717_156093896 chr12_58721242_58730698	157	0.446023	255	0.516194	0.0602913	chr5_156084717_156093896 chr6_57623896_57628704 chr12_55727215_55728183	296	0.574757	397	0.786139	7.50049e-13	chr3_185280336_185289515 chr5_156084717_156093896 chr22_18926187_18935307	515
chr4_69463709_69469223 chr5_156084717_156093896 chr12_58721242_58730698	364	0.544096	241	0.684659	2.34867e-05	chr10_27182399_27183380 chr12_55727215_55728183 chr22_18926187_18935307	470	0.702541	325	0.631068	0.013269	chr10_27182399_27183380 chr12_55727215_55728183 chr19_22414379_22414380	424	0.633782	223	0.441584	1.02691e-10	chr5_156084717_156093896 chr11_101565794_101575259 chr12_55727215_55728183	386	0.576981	202	0.408907	2.34988e-08	chr3_112743479_112752282 chr3_185280336_185289515 chr12_55727215_55728183	282	0.801136	325	0.631068	1.16704e-07	chr3_112743479_112752282 chr4_69463709_69469223 chr6_78427019_78436083	303	0.860795	418	0.827723	0.287389	chr1_75842771_75849143 chr10_27182399_27183380 chr12_58721242_58730698	157	0.446023	255	0.516194	0.0602913	chr6_57623896_57628704 chr12_55727215_55728183 chr22_18926187_18935307	296	0.574757	397	0.786139	7.50049e-13	chr3_112743479_112752282 chr6_57623896_57628704 chr12_55727215_55728183	295
chr4_69463709_69469223 chr12_55727215_55728183 chr12_58721242_58730698	271	0.405082	192	0.545455	3.09488e-05	chr3_185280336_185289515 chr6_57623896_57628704 chr12_55727215_55728183	434	0.648729	296	0.574757	0.013269	chr6_78427019_78436083 chr12_55727215_55728183 chr19_22414379_22414380	418	0.624813	219	0.433663	1.38988e-10	chr3_112743479_112752282 chr10_27182399_27183380 chr11_101565794_101575259	512	0.765321	302	0.611336	2.37554e-08	chr3_185280336_185289515 chr5_156084717_156093896 chr12_55727215_55728183	282	0.801136	326	0.63301	1.56517e-07	chr4_69463709_69469223 chr12_55727215_55728183 chr12_58721242_58730698	192	0.545455	298	0.590099	0.287772	chr3_185280336_185289515 chr19_22414379_22414380 chr22_18926187_18935307	213	0.605114	332	0.672065	0.0610527	chr6_57623896_57628704 chr10_27182399_27183380 chr12_55727215_55728183	295	0.572816	396	0.784158	8.19762e-13	chr3_185280336_185289515 chr5_156084717_156093896 chr10_27182399_27183380	514
chr3_112743479_112752282 chr5_156084717_156093896 chr10_27182399_27183380	620	0.926756	348	0.988636	3.75786e-05	chr6_57623896_57628704 chr12_55727215_55728183 chr22_18926187_18935307	434	0.648729	296	0.574757	0.013269	chr6_57623896_57628704 chr7_4622057_4640031 chr22_18926187_18935307	369	0.55157	182	0.360396	1.48262e-10	chr11_101565794_101575259 chr12_55727215_55728183 chr22_18926187_18935307	387	0.578475	203	0.410931	2.57226e-08	chr3_185280336_185289515 chr12_55727215_55728183 chr22_18926187_18935307	282	0.801136	326	0.63301	1.56517e-07	chr3_185280336_185289515 chr4_69463709_69469223 chr6_78427019_78436083	304	0.863636	420	0.831683	0.299934	chr1_75842771_75849143 chr3_185280336_185289515 chr12_58721242_58730698	158	0.448864	256	0.518219	0.062627	chr6_78427019_78436083 chr7_4622057_4640031 chr10_27182399_27183380	298	0.578641	179	0.354455	1.1315e-12	chr5_156084717_156093896 chr10_27182399_27183380 chr22_18926187_18935307	514
chr3_112743479_112752282 chr10_27182399_27183380 chr22_18926187_18935307	620	0.926756	348	0.988636	3.75786e-05	chr3_185280336_185289515 chr10_27182399_27183380 chr12_55727215_55728183	469	0.701046	325	0.631068	0.0153793	chr5_156084717_156093896 chr6_57623896_57628704 chr7_4622057_4640031	366	0.547085	182	0.360396	3.95865e-10	chr3_185280336_185289515 chr10_27182399_27183380 chr11_101565794_101575259	522	0.780269	311	0.629555	2.7679e-08	chr3_112743479_112752282 chr5_156084717_156093896 chr12_55727215_55728183	281	0.798295	325	0.631068	1.91343e-07	chr6_78427019_78436083 chr10_27182399_27183380 chr19_22414379_22414380	205	0.582386	272	0.538614	0.299934	chr1_75842771_75849143 chr12_58721242_58730698 chr22_18926187_18935307	158	0.448864	256	0.518219	0.062627	chr3_112743479_112752282 chr6_57623896_57628704 chr12_55727215_55728183	295	0.572816	395	0.782178	1.38493e-12	chr3_185280336_185289515 chr5_156084717_156093896 chr6_78427019_78436083	513
chr3_112743479_112752282 chr5_156084717_156093896 chr22_18926187_18935307	625	0.93423	349	0.991477	5.49087e-05	chr5_156084717_156093896 chr6_57623896_57628704 chr12_55727215_55728183	433	0.647235	296	0.574757	0.0153793	chr3_112743479_112752282 chr12_55727215_55728183 chr19_22414379_22414380	420	0.627803	223	0.441584	3.9619e-10	chr3_185280336_185289515 chr5_156084717_156093896 chr6_78427019_78436083	615	0.919283	490	0.991903	2.94667e-08	chr3_112743479_112752282 chr12_55727215_55728183 chr22_18926187_18935307	281	0.798295	325	0.631068	1.91343e-07	chr3_112743479_112752282 chr4_69463709_69469223 chr6_57623896_57628704	303	0.860795	419	0.829703	0.305053	chr3_112743479_112752282 chr5_156084717_156093896 chr10_27182399_27183380	348	0.988636	478	0.967611	0.0630011	chr3_112743479_112752282 chr6_78427019_78436083 chr7_4622057_4640031	297	0.576699	179	0.354455	1.74577e-12	chr5_156084717_156093896 chr6_78427019_78436083 chr22_18926187_18935307	513
chr3_112743479_112752282 chr11_101565794_101575259 chr12_58721242_58730698	317	0.473842	213	0.605114	0.000107831	chr6_57623896_57628704 chr10_27182399_27183380 chr12_55727215_55728183	431	0.644245	295	0.572816	0.017031	chr3_112743479_112752282 chr6_57623896_57628704 chr10_27182399_27183380	575	0.859492	489	0.968317	4.25211e-10	chr10_27182399_27183380 chr11_101565794_101575259 chr12_55727215_55728183	385	0.575486	202	0.408907	3.05777e-08	chr3_185280336_185289515 chr10_27182399_27183380 chr12_55727215_55728183	281	0.798295	325	0.631068	1.91343e-07	chr4_69463709_69469223 chr5_156084717_156093896 chr6_78427019_78436083	303	0.860795	419	0.829703	0.305053	chr3_112743479_112752282 chr6_78427019_78436083 chr19_22414379_22414380	206	0.585227	322	0.651822	0.064552	chr3_185280336_185289515 chr6_78427019_78436083 chr7_4622057_4640031	298	0.578641	180	0.356436	1.75339e-12	chr3_185280336_185289515 chr12_55727215_55728183 chr22_18926187_18935307	326
chr3_185280336_185289515 chr11_101565794_101575259 chr12_58721242_58730698	319	0.476831	214	0.607955	0.000108814	chr5_156084717_156093896 chr10_27182399_27183380 chr12_55727215_55728183	468	0.699552	325	0.631068	0.0178054	chr6_57623896_57628704 chr7_4622057_4640031 chr10_27182399_27183380	364	0.544096	181	0.358416	4.78788e-10	chr10_27182399_27183380 chr11_101565794_101575259 chr22_18926187_18935307	521	0.778774	311	0.629555	3.86658e-08	chr3_112743479_112752282 chr10_27182399_27183380 chr12_55727215_55728183	280	0.795455	324	0.629126	2.35952e-07	chr4_69463709_69469223 chr6_78427019_78436083 chr10_27182399_27183380	303	0.860795	419	0.829703	0.305053	chr3_185280336_185289515 chr5_156084717_156093896 chr6_57623896_57628704	341	0.96875	464	0.939271	0.0646447	chr5_156084717_156093896 chr6_78427019_78436083 chr7_4622057_4640031	298	0.578641	180	0.356436	1.75339e-12	chr3_185280336_185289515 chr10_27182399_27183380 chr12_55727215_55728183	325
chr3_185280336_185289515 chr5_156084717_156093896 chr10_27182399_27183380	628	0.938714	349	0.991477	0.000127546	chr3_112743479_112752282 chr6_57623896_57628704 chr10_27182399_27183380	575	0.859492	466	0.904854	0.0237945	chr4_69463709_69469223 chr11_101565794_101575259 chr12_58721242_58730698	308	0.460389	326	0.645545	5.20134e-10	chr5_156084717_156093896 chr6_78427019_78436083 chr10_27182399_27183380	613	0.916293	489	0.989879	4.0811e-08	chr5_156084717_156093896 chr12_55727215_55728183 chr22_18926187_18935307	281	0.798295	326	0.63301	2.5551e-07	chr4_69463709_69469223 chr6_78427019_78436083 chr22_18926187_18935307	303	0.860795	419	0.829703	0.305053	chr5_156084717_156093896 chr10_27182399_27183380 chr19_22414379_22414380	212	0.602273	330	0.668016	0.0648165	chr6_78427019_78436083 chr7_4622057_4640031 chr22_18926187_18935307	298	0.578641	180	0.356436	1.75339e-12	chr10_27182399_27183380 chr12_55727215_55728183 chr22_18926187_18935307	325
chr3_185280336_185289515 chr10_27182399_27183380 chr22_18926187_18935307	628	0.938714	349	0.991477	0.000127546	chr3_112743479_112752282 chr3_185280336_185289515 chr12_55727215_55728183	466	0.696562	325	0.631068	0.0237945	chr3_185280336_185289515 chr6_57623896_57628704 chr7_4622057_4640031	365	0.54559	182	0.360396	5.31619e-10	chr3_112743479_112752282 chr11_101565794_101575259 chr12_55727215_55728183	378	0.565022	198	0.40081	4.75161e-08	chr5_156084717_156093896 chr10_27182399_27183380 chr12_55727215_55728183	280	0.795455	325	0.631068	3.12613e-07	chr3_112743479_112752282 chr10_27182399_27183380 chr19_22414379_22414380	211	0.599432	281	0.556436	0.305053	chr5_156084717_156093896 chr19_22414379_22414380 chr22_18926187_18935307	213	0.605114	331	0.67004	0.0677641	chr3_185280336_185289515 chr7_4622057_4640031 chr10_27182399_27183380	300	0.582524	183	0.362376	2.85125e-12	chr3_185280336_185289515 chr6_78427019_78436083 chr12_55727215_55728183	324
chr4_69463709_69469223 chr6_78427019_78436083 chr12_58721242_58730698	359	0.536622	234	0.664773	0.000127685	chr3_112743479_112752282 chr12_55727215_55728183 chr22_18926187_18935307	466	0.696562	325	0.631068	0.0237945	chr4_69463709_69469223 chr12_55727215_55728183 chr12_58721242_58730698	271	0.405082	298	0.590099	5.92414e-10	chr6_78427019_78436083 chr7_4622057_4640031 chr22_18926187_18935307	387	0.578475	205	0.41498	5.40153e-08	chr10_27182399_27183380 chr12_55727215_55728183 chr22_18926187_18935307	280	0.795455	325	0.631068	3.12613e-07	chr3_185280336_185289515 chr4_69463709_69469223 chr19_22414379_22414380	184	0.522727	242	0.479208	0.305053	chr1_75842771_75849143 chr3_112743479_112752282 chr6_57623896_57628704	192	0.545455	302	0.611336	0.071648	chr5_156084717_156093896 chr7_4622057_4640031 chr10_27182399_27183380	300	0.582524	183	0.362376	2.85125e-12	chr6_78427019_78436083 chr12_55727215_55728183 chr22_18926187_18935307	324
chr11_101565794_101575259 chr12_58721242_58730698 chr22_18926187_18935307	321	0.479821	214	0.607955	0.00015485	chr3_112743479_112752282 chr3_185280336_185289515 chr6_57623896_57628704	577	0.862481	467	0.906796	0.0255968	chr6_57623896_57628704 chr11_101565794_101575259 chr19_22414379_22414380	440	0.657698	240	0.475248	6.31499e-10	chr3_112743479_112752282 chr6_78427019_78436083 chr7_4622057_4640031	377	0.563528	199	0.402834	9.18165e-08	chr3_185280336_185289515 chr6_78427019_78436083 chr12_58721242_58730698	267	0.758523	307	0.596117	9.39469e-07	chr3_112743479_112752282 chr4_69463709_69469223 chr19_22414379_22414380	183	0.519886	241	0.477228	0.305053	chr3_185280336_185289515 chr5_156084717_156093896 chr19_22414379_22414380	214	0.607955	331	0.67004	0.0810975	chr7_4622057_4640031 chr10_27182399_27183380 chr22_18926187_18935307	300	0.582524	183	0.362376	2.85125e-12	chr6_78427019_78436083 chr10_27182399_27183380 chr12_55727215_55728183	323
chr10_27182399_27183380 chr11_101565794_101575259 chr12_58721242_58730698	320	0.478326	213	0.605114	0.000182676	chr3_112743479_112752282 chr6_57623896_57628704 chr22_18926187_18935307	577	0.862481	467	0.906796	0.0255968	chr3_112743479_112752282 chr3_185280336_185289515 chr6_57623896_57628704	577	0.862481	489	0.968317	9.05597e-10	chr5_156084717_156093896 chr6_78427019_78436083 chr22_18926187_18935307	618	0.923767	490	0.991903	9.48111e-08	chr6_78427019_78436083 chr12_58721242_58730698 chr22_18926187_18935307	267	0.758523	307	0.596117	9.39469e-07	chr4_69463709_69469223 chr10_27182399_27183380 chr19_22414379_22414380	183	0.519886	241	0.477228	0.305053	chr5_156084717_156093896 chr6_57623896_57628704 chr22_18926187_18935307	340	0.965909	464	0.939271	0.100755	chr3_112743479_112752282 chr3_185280336_185289515 chr7_4622057_4640031	299	0.580583	183	0.362376	4.32137e-12	chr5_156084717_156093896 chr6_78427019_78436083 chr10_27182399_27183380	512
chr5_156084717_156093896 chr11_101565794_101575259 chr12_58721242_58730698	321	0.479821	213	0.605114	0.000218204	chr3_112743479_112752282 chr6_57623896_57628704 chr12_55727215_55728183	427	0.638266	295	0.572816	0.0292421	chr3_112743479_112752282 chr6_57623896_57628704 chr7_4622057_4640031	361	0.539611	181	0.358416	1.20811e-09	chr3_185280336_185289515 chr10_27182399_27183380 chr22_18926187_18935307	628	0.938714	493	0.997976	1.29261e-07	chr3_112743479_112752282 chr6_78427019_78436083 chr12_58721242_58730698	266	0.755682	306	0.594175	1.12184e-06	chr4_69463709_69469223 chr19_22414379_22414380 chr22_18926187_18935307	183	0.519886	241	0.477228	0.305053	chr3_185280336_185289515 chr6_57623896_57628704 chr22_18926187_18935307	341	0.96875	466	0.94332	0.104497	chr3_112743479_112752282 chr5_156084717_156093896 chr7_4622057_4640031	299	0.580583	183	0.362376	4.32137e-12	chr3_185280336_185289515 chr5_156084717_156093896 chr12_55727215_55728183	326
chr3_185280336_185289515 chr5_156084717_156093896 chr22_18926187_18935307	634	0.947683	350	0.994318	0.000235136	chr3_112743479_112752282 chr5_156084717_156093896 chr6_57623896_57628704	578	0.863976	467	0.906796	0.0306135	chr3_185280336_185289515 chr6_57623896_57628704 chr10_27182399_27183380	581	0.86846	490	0.970297	1.74472e-09	chr5_156084717_156093896 chr6_78427019_78436083 chr7_4622057_4640031	382	0.571001	204	0.412955	1.47346e-07	chr5_156084717_156093896 chr6_78427019_78436083 chr12_58721242_58730698	266	0.755682	307	0.596117	1.46951e-06	chr4_69463709_69469223 chr6_78427019_78436083 chr19_22414379_22414380	178	0.505682	234	0.463366	0.308052	chr3_112743479_112752282 chr6_57623896_57628704 chr6_78427019_78436083	333	0.946023	452	0.91498	0.107977	chr3_112743479_112752282 chr7_4622057_4640031 chr10_27182399_27183380	299	0.580583	183	0.362376	4.32137e-12	chr5_156084717_156093896 chr12_55727215_55728183 chr22_18926187_18935307	326
chr3_112743479_112752282 chr3_185280336_185289515 chr6_78427019_78436083	605	0.904335	341	0.96875	0.000274401	chr3_112743479_112752282 chr5_156084717_156093896 chr12_55727215_55728183	464	0.693572	325	0.631068	0.0310726	chr3_112743479_112752282 chr6_57623896_57628704 chr22_18926187_18935307	577	0.862481	488	0.966337	2.16888e-09	chr6_78427019_78436083 chr7_4622057_4640031 chr10_27182399_27183380	382	0.571001	204	0.412955	1.47346e-07	chr6_78427019_78436083 chr10_27182399_27183380 chr12_58721242_58730698	266	0.755682	307	0.596117	1.46951e-06	chr3_185280336_185289515 chr4_69463709_69469223 chr6_57623896_57628704	304	0.863636	421	0.833663	0.318981	chr3_112743479_112752282 chr10_27182399_27183380 chr22_18926187_18935307	348	0.988636	480	0.97166	0.11537	chr3_112743479_112752282 chr7_4622057_4640031 chr22_18926187_18935307	299	0.580583	183	0.362376	4.32137e-12	chr5_156084717_156093896 chr10_27182399_27183380 chr12_55727215_55728183	325
chr3_112743479_112752282 chr10_27182399_27183380 chr12_55727215_55728183	461	0.689088	280	0.795455	0.000452716	chr3_112743479_112752282 chr10_27182399_27183380 chr12_55727215_55728183	461	0.689088	324	0.629126	0.0396597	chr3_112743479_112752282 chr5_156084717_156093896 chr6_57623896_57628704	578	0.863976	488	0.966337	3.17804e-09	chr6_57623896_57628704 chr6_78427019_78436083 chr19_22414379_22414380	521	0.778774	315	0.637652	1.79523e-07	chr3_185280336_185289515 chr6_78427019_78436083 chr12_55727215_55728183	274	0.778409	324	0.629126	4.09572e-06	chr4_69463709_69469223 chr5_156084717_156093896 chr6_57623896_57628704	303	0.860795	420	0.831683	0.336137	chr3_112743479_112752282 chr3_185280336_185289515 chr12_58721242_58730698	275	0.78125	361	0.730769	0.116808	chr3_185280336_185289515 chr5_156084717_156093896 chr7_4622057_4640031	300	0.582524	184	0.364356	4.33164e-12	chr5_156084717_156093896 chr6_78427019_78436083 chr12_55727215_55728183	324
chr3_112743479_112752282 chr3_185280336_185289515 chr12_55727215_55728183	466	0.696562	282	0.801136	0.000510332	chr6_78427019_78436083 chr12_55727215_55728183 chr22_18926187_18935307	460	0.687593	324	0.629126	0.0452662	chr6_57623896_57628704 chr6_78427019_78436083 chr7_4622057_4640031	352	0.526158	178	0.352475	5.39782e-09	chr6_78427019_78436083 chr11_101565794_101575259 chr12_55727215_55728183	378	0.565022	202	0.408907	2.08224e-07	chr3_112743479_112752282 chr6_78427019_78436083 chr12_55727215_55728183	273	0.775568	323	0.627184	4.88481e-06	chr4_69463709_69469223 chr6_57623896_57628704 chr10_27182399_27183380	303	0.860795	420	0.831683	0.336137	chr3_112743479_112752282 chr12_58721242_58730698 chr22_18926187_18935307	275	0.78125	361	0.730769	0.116808	chr3_185280336_185289515 chr7_4622057_4640031 chr22_18926187_18935307	300	0.582524	184	0.364356	4.33164e-12	chr3_112743479_112752282 chr3_185280336_185289515 chr6_57623896_57628704	467
chr3_112743479_112752282 chr5_156084717_156093896 chr12_55727215_55728183	464	0.693572	281	0.798295	0.000521897	chr3_185280336_185289515 chr6_57623896_57628704 chr10_27182399_27183380	581	0.86846	467	0.906796	0.0518469	chr3_185280336_185289515 chr6_57623896_57628704 chr22_18926187_18935307	584	0.872945	490	0.970297	5.518e-09	chr5_156084717_156093896 chr6_78427019_78436083 chr11_101565794_101575259	514	0.768311	310	0.62753	2.58998e-07	chr5_156084717_156093896 chr6_78427019_78436083 chr12_55727215_55728183	273	0.775568	324	0.629126	6.32009e-06	chr4_69463709_69469223 chr6_57623896_57628704 chr22_18926187_18935307	303	0.860795	420	0.831683	0.336137	chr5_156084717_156093896 chr6_57623896_57628704 chr10_27182399_27183380	339	0.963068	463	0.937247	0.118161	chr5_156084717_156093896 chr7_4622057_4640031 chr22_18926187_18935307	300	0.582524	184	0.364356	4.33164e-12	chr3_112743479_112752282 chr6_57623896_57628704 chr22_18926187_18935307	467
chr5_156084717_156093896 chr10_27182399_27183380 chr22_18926187_18935307	630	0.941704	348	0.988636	0.000587154	chr3_185280336_185289515 chr6_78427019_78436083 chr12_55727215_55728183	458	0.684604	324	0.629126	0.0584643	chr6_57623896_57628704 chr10_27182399_27183380 chr22_18926187_18935307	582	0.869955	489	0.968317	6.12519e-09	chr3_185280336_185289515 chr6_78427019_78436083 chr7_4622057_4640031	381	0.569507	205	0.41498	2.75027e-07	chr6_78427019_78436083 chr12_55727215_55728183 chr22_18926187_18935307	273	0.775568	324	0.629126	6.32009e-06	chr4_69463709_69469223 chr6_57623896_57628704 chr6_78427019_78436083	296	0.840909	410	0.811881	0.366831	chr3_185280336_185289515 chr6_57623896_57628704 chr10_27182399_27183380	340	0.965909	465	0.941296	0.122193	chr6_57623896_57628704 chr6_78427019_78436083 chr12_55727215_55728183	295	0.572816	389	0.770297	2.78271e-11	chr3_112743479_112752282 chr6_57623896_57628704 chr6_78427019_78436083	466
chr3_112743479_112752282 chr6_78427019_78436083 chr10_27182399_27183380	603	0.901345	339	0.963068	0.000680006	chr6_57623896_57628704 chr10_27182399_27183380 chr22_18926187_18935307	582	0.869955	467	0.906796	0.061127	chr3_185280336_185289515 chr5_156084717_156093896 chr6_57623896_57628704	585	0.874439	490	0.970297	8.04639e-09	chr3_112743479_112752282 chr6_78427019_78436083 chr11_101565794_101575259	504	0.753363	302	0.611336	3.0318e-07	chr6_78427019_78436083 chr10_27182399_27183380 chr12_55727215_55728183	272	0.772727	323	0.627184	7.50263e-06	chr3_112743479_112752282 chr3_185280336_185289515 chr10_27182399_27183380	349	0.991477	503	0.99604	0.50599	chr3_112743479_112752282 chr5_156084717_156093896 chr12_58721242_58730698	274	0.778409	360	0.728745	0.122193	chr3_185280336_185289515 chr5_156084717_156093896 chr12_55727215_55728183	326	0.63301	409	0.809901	4.30602e-10	chr3_112743479_112752282 chr6_57623896_57628704 chr10_27182399_27183380	466
chr3_112743479_112752282 chr5_156084717_156093896 chr6_78427019_78436083	606	0.90583	340	0.965909	0.000704682	chr5_156084717_156093896 chr6_78427019_78436083 chr12_55727215_55728183	457	0.683109	324	0.629126	0.0658013	chr3_112743479_112752282 chr3_185280336_185289515 chr10_27182399_27183380	619	0.925262	503	0.99604	8.82069e-09	chr3_185280336_185289515 chr6_78427019_78436083 chr11_101565794_101575259	514	0.768311	311	0.629555	3.70158e-07	chr3_112743479_112752282 chr3_185280336_185289515 chr6_57623896_57628704	341	0.96875	467	0.906796	0.000486672	chr3_185280336_185289515 chr5_156084717_156093896 chr10_27182399_27183380	349	0.991477	503	0.99604	0.50599	chr3_112743479_112752282 chr10_27182399_27183380 chr12_58721242_58730698	274	0.778409	360	0.728745	0.122193	chr3_185280336_185289515 chr12_55727215_55728183 chr22_18926187_18935307	326	0.63301	409	0.809901	4.30602e-10	chr3_112743479_112752282 chr5_156084717_156093896 chr6_57623896_57628704	467
chr3_112743479_112752282 chr12_55727215_55728183 chr22_18926187_18935307	466	0.696562	281	0.798295	0.000729329	chr3_185280336_185289515 chr6_57623896_57628704 chr22_18926187_18935307	584	0.872945	468	0.908738	0.0659727	chr5_156084717_156093896 chr6_57623896_57628704 chr10_27182399_27183380	583	0.87145	489	0.968317	8.85993e-09	chr6_78427019_78436083 chr11_101565794_101575259 chr22_18926187_18935307	514	0.768311	311	0.629555	3.70158e-07	chr3_185280336_185289515 chr5_156084717_156093896 chr6_57623896_57628704	341	0.96875	468	0.908738	0.000660729	chr3_185280336_185289515 chr10_27182399_27183380 chr22_18926187_18935307	349	0.991477	503	0.99604	0.50599	chr6_57623896_57628704 chr6_78427019_78436083 chr19_22414379_22414380	205	0.582386	315	0.637652	0.12534	chr5_156084717_156093896 chr12_55727215_55728183 chr22_18926187_18935307	326	0.63301	409	0.809901	4.30602e-10	chr3_112743479_112752282 chr3_185280336_185289515 chr12_55727215_55728183	325
chr3_112743479_112752282 chr6_78427019_78436083 chr12_55727215_55728183	450	0.672646	273	0.775568	0.000868975	chr6_57623896_57628704 chr6_78427019_78436083 chr12_55727215_55728183	420	0.627803	295	0.572816	0.0690609	chr5_156084717_156093896 chr6_57623896_57628704 chr22_18926187_18935307	586	0.875934	489	0.968317	2.77392e-08	chr6_78427019_78436083 chr10_27182399_27183380 chr11_101565794_101575259	512	0.765321	310	0.62753	4.77826e-07	chr3_185280336_185289515 chr6_57623896_57628704 chr22_18926187_18935307	341	0.96875	468	0.908738	0.000660729	chr3_112743479_112752282 chr5_156084717_156093896 chr10_27182399_27183380	348	0.988636	502	0.994059	0.50599	chr1_75842771_75849143 chr3_112743479_112752282 chr12_58721242_58730698	157	0.446023	248	0.502024	0.130074	chr3_185280336_185289515 chr10_27182399_27183380 chr12_55727215_55728183	325	0.631068	408	0.807921	4.66056e-10	chr3_112743479_112752282 chr12_55727215_55728183 chr22_18926187_18935307	325
chr3_112743479_112752282 chr6_78427019_78436083 chr22_18926187_18935307	607	0.907324	340	0.965909	0.000885759	chr5_156084717_156093896 chr6_57623896_57628704 chr10_27182399_27183380	583	0.87145	467	0.906796	0.0710368	chr3_112743479_112752282 chr5_156084717_156093896 chr10_27182399_27183380	620	0.926756	502	0.994059	4.62557e-08	chr3_185280336_185289515 chr6_57623896_57628704 chr6_78427019_78436083	568	0.849028	465	0.941296	1.12894e-06	chr5_156084717_156093896 chr6_78427019_78436083 chr22_18926187_18935307	340	0.965909	513	0.996117	0.000676545	chr3_112743479_112752282 chr10_27182399_27183380 chr22_18926187_18935307	348	0.988636	502	0.994059	0.50599	chr3_185280336_185289515 chr6_57623896_57628704 chr12_58721242_58730698	268	0.761364	352	0.712551	0.135512	chr5_156084717_156093896 chr10_27182399_27183380 chr12_55727215_55728183	325	0.631068	408	0.807921	4.66056e-10	chr3_112743479_112752282 chr10_27182399_27183380 chr12_55727215_55728183	324
chr6_78427019_78436083 chr11_101565794_101575259 chr12_58721242_58730698	318	0.475336	207	0.588068	0.000900932	chr3_185280336_185289515 chr5_156084717_156093896 chr6_57623896_57628704	585	0.874439	468	0.908738	0.0770371	chr3_112743479_112752282 chr10_27182399_27183380 chr22_18926187_18935307	620	0.926756	502	0.994059	4.62557e-08	chr3_112743479_112752282 chr6_57623896_57628704 chr7_4622057_4640031	361	0.539611	195	0.394737	1.42806e-06	chr3_112743479_112752282 chr5_156084717_156093896 chr6_57623896_57628704	340	0.965909	467	0.906796	0.000952883	chr5_156084717_156093896 chr10_27182399_27183380 chr22_18926187_18935307	348	0.988636	502	0.994059	0.50599	chr6_57623896_57628704 chr12_58721242_58730698 chr22_18926187_18935307	268	0.761364	352	0.712551	0.135512	chr10_27182399_27183380 chr12_55727215_55728183 chr22_18926187_18935307	325	0.631068	408	0.807921	4.66056e-10	chr3_112743479_112752282 chr6_78427019_78436083 chr12_55727215_55728183	323
chr3_185280336_185289515 chr10_27182399_27183380 chr12_55727215_55728183	469	0.701046	281	0.798295	0.00120254	chr6_78427019_78436083 chr10_27182399_27183380 chr12_55727215_55728183	454	0.678625	323	0.627184	0.079728	chr3_112743479_112752282 chr6_57623896_57628704 chr6_78427019_78436083	561	0.838565	476	0.942574	6.24254e-08	chr3_185280336_185289515 chr5_156084717_156093896 chr10_27182399_27183380	628	0.938714	491	0.993927	1.49286e-06	chr3_112743479_112752282 chr6_57623896_57628704 chr22_18926187_18935307	340	0.965909	467	0.906796	0.000952883	chr3_112743479_112752282 chr4_69463709_69469223 chr12_55727215_55728183	247	0.701705	342	0.677228	0.579471	chr5_156084717_156093896 chr6_57623896_57628704 chr12_58721242_58730698	267	0.758523	351	0.710526	0.142582	chr3_112743479_112752282 chr10_27182399_27183380 chr12_55727215_55728183	324	0.629126	407	0.805941	5.09101e-10	chr3_112743479_112752282 chr5_156084717_156093896 chr12_55727215_55728183	325
chr6_57623896_57628704 chr12_55727215_55728183 chr19_22414379_22414380	394	0.588939	169	0.480114	0.00129332	chr5_156084717_156093896 chr6_57623896_57628704 chr22_18926187_18935307	586	0.875934	468	0.908738	0.0901025	chr6_57623896_57628704 chr12_55727215_55728183 chr19_22414379_22414380	394	0.588939	218	0.431683	1.48088e-07	chr6_57623896_57628704 chr7_4622057_4640031 chr22_18926187_18935307	369	0.55157	201	0.406883	1.49286e-06	chr3_185280336_185289515 chr6_57623896_57628704 chr10_27182399_27183380	340	0.965909	467	0.906796	0.000952883	chr3_185280336_185289515 chr4_69463709_69469223 chr12_55727215_55728183	248	0.704545	344	0.681188	0.601798	chr6_57623896_57628704 chr10_27182399_27183380 chr12_58721242_58730698	267	0.758523	351	0.710526	0.142582	chr3_112743479_112752282 chr3_185280336_185289515 chr12_55727215_55728183	325	0.631068	407	0.805941	7.46082e-10	chr3_185280336_185289515 chr6_78427019_78436083 chr10_27182399_27183380	512
chr3_185280336_185289515 chr5_156084717_156093896 chr12_55727215_55728183	472	0.705531	282	0.801136	0.00137735	chr3_112743479_112752282 chr6_78427019_78436083 chr12_55727215_55728183	450	0.672646	323	0.627184	0.126029	chr3_112743479_112752282 chr6_57623896_57628704 chr12_55727215_55728183	427	0.638266	395	0.782178	1.57329e-07	chr6_57623896_57628704 chr11_101565794_101575259 chr12_55727215_55728183	357	0.533632	193	0.390688	1.92912e-06	chr5_156084717_156093896 chr6_78427019_78436083 chr10_27182399_27183380	339	0.963068	512	0.994175	0.00103522	chr4_69463709_69469223 chr10_27182399_27183380 chr12_55727215_55728183	247	0.701705	343	0.679208	0.621073	chr3_112743479_112752282 chr10_27182399_27183380 chr19_22414379_22414380	211	0.599432	321	0.649798	0.158337	chr3_112743479_112752282 chr5_156084717_156093896 chr12_55727215_55728183	325	0.631068	407	0.805941	7.46082e-10	chr6_78427019_78436083 chr10_27182399_27183380 chr22_18926187_18935307	512
chr5_156084717_156093896 chr10_27182399_27183380 chr12_55727215_55728183	468	0.699552	280	0.795455	0.00143627	chr3_185280336_185289515 chr6_78427019_78436083 chr12_58721242_58730698	372	0.556054	307	0.596117	0.202693	chr6_57623896_57628704 chr11_101565794_101575259 chr12_55727215_55728183	357	0.533632	347	0.687129	1.68856e-07	chr6_57623896_57628704 chr6_78427019_78436083 chr10_27182399_27183380	568	0.849028	464	0.939271	2.06491e-06	chr6_78427019_78436083 chr10_27182399_27183380 chr22_18926187_18935307	339	0.963068	512	0.994175	0.00103522	chr4_69463709_69469223 chr6_57623896_57628704 chr12_55727215_55728183	242	0.6875	336	0.665347	0.632834	chr3_112743479_112752282 chr19_22414379_22414380 chr22_18926187_18935307	212	0.602273	322	0.651822	0.164417	chr3_112743479_112752282 chr12_55727215_55728183 chr22_18926187_18935307	325	0.631068	407	0.805941	7.46082e-10	chr3_185280336_185289515 chr6_78427019_78436083 chr22_18926187_18935307	513
chr3_185280336_185289515 chr12_55727215_55728183 chr22_18926187_18935307	474	0.70852	282	0.801136	0.00190819	chr3_112743479_112752282 chr6_78427019_78436083 chr12_58721242_58730698	371	0.554559	306	0.594175	0.20768	chr3_185280336_185289515 chr6_57623896_57628704 chr6_78427019_78436083	568	0.849028	478	0.946535	1.74899e-07	chr6_57623896_57628704 chr6_78427019_78436083 chr22_18926187_18935307	570	0.852018	465	0.941296	2.08517e-06	chr5_156084717_156093896 chr6_57623896_57628704 chr22_18926187_18935307	340	0.965909	468	0.908738	0.00127327	chr4_69463709_69469223 chr5_156084717_156093896 chr12_55727215_55728183	247	0.701705	344	0.681188	0.66054	chr6_57623896_57628704 chr10_27182399_27183380 chr22_18926187_18935307	339	0.963068	465	0.941296	0.174903	chr3_185280336_185289515 chr6_78427019_78436083 chr12_55727215_55728183	324	0.629126	400	0.792079	1.30904e-08	chr3_185280336_185289515 chr10_27182399_27183380 chr22_18926187_18935307	514
chr10_27182399_27183380 chr12_55727215_55728183 chr22_18926187_18935307	470	0.702541	280	0.795455	0.0019848	chr6_78427019_78436083 chr10_27182399_27183380 chr12_58721242_58730698	373	0.557549	307	0.596117	0.220172	chr3_112743479_112752282 chr3_185280336_185289515 chr5_156084717_156093896	624	0.932735	502	0.994059	2.32124e-07	chr5_156084717_156093896 chr6_57623896_57628704 chr7_4622057_4640031	366	0.547085	200	0.404858	2.2021e-06	chr3_112743479_112752282 chr6_57623896_57628704 chr10_27182399_27183380	339	0.963068	466	0.904854	0.00134021	chr4_69463709_69469223 chr12_55727215_55728183 chr22_18926187_18935307	247	0.701705	344	0.681188	0.66054	chr3_112743479_112752282 chr3_185280336_185289515 chr19_22414379_22414380	213	0.605114	322	0.651822	0.190374	chr5_156084717_156093896 chr6_78427019_78436083 chr12_55727215_55728183	324	0.629126	400	0.792079	1.30904e-08
chr3_185280336_185289515 chr6_78427019_78436083 chr10_27182399_27183380	611	0.913303	340	0.965909	0.00221039	chr3_185280336_185289515 chr10_27182399_27183380 chr12_58721242_58730698	376	0.562033	309	0.6	0.22661	chr3_112743479_112752282 chr3_185280336_185289515 chr22_18926187_18935307	624	0.932735	502	0.994059	2.32124e-07	chr5_156084717_156093896 chr10_27182399_27183380 chr22_18926187_18935307	630	0.941704	491	0.993927	3.22921e-06	chr3_185280336_185289515 chr5_156084717_156093896 chr6_78427019_78436083	341	0.96875	513	0.996117	0.00137715	chr6_78427019_78436083 chr10_27182399_27183380 chr12_55727215_55728183	272	0.772727	399	0.790099	0.683365	chr3_185280336_185289515 chr10_27182399_27183380 chr22_18926187_18935307	349	0.991477	493	0.997976	0.200361	chr6_78427019_78436083 chr12_55727215_55728183 chr22_18926187_18935307	324	0.629126	400	0.792079	1.30904e-08
chr3_185280336_185289515 chr6_78427019_78436083 chr12_55727215_55728183	458	0.684604	274	0.778409	0.00221039	chr3_112743479_112752282 chr10_27182399_27183380 chr12_58721242_58730698	375	0.560538	308	0.598058	0.231693	chr6_57623896_57628704 chr6_78427019_78436083 chr12_55727215_55728183	420	0.627803	389	0.770297	2.73046e-07	chr6_57623896_57628704 chr7_4622057_4640031 chr10_27182399_27183380	364	0.544096	200	0.404858	3.57924e-06	chr3_185280336_185289515 chr6_78427019_78436083 chr22_18926187_18935307	341	0.96875	513	0.996117	0.00137715	chr5_156084717_156093896 chr6_78427019_78436083 chr12_55727215_55728183	273	0.775568	400	0.792079	0.69957	chr3_112743479_112752282 chr5_156084717_156093896 chr19_22414379_22414380	213	0.605114	321	0.649798	0.210575	chr6_78427019_78436083 chr10_27182399_27183380 chr12_55727215_55728183	323	0.627184	399	0.790099	1.40366e-08
chr5_156084717_156093896 chr12_55727215_55728183 chr22_18926187_18935307	473	0.707025	281	0.798295	0.00225291	chr6_57623896_57628704 chr6_78427019_78436083 chr12_58721242_58730698	341	0.509716	282	0.547573	0.231693	chr3_112743479_112752282 chr6_57623896_57628704 chr11_101565794_101575259	478	0.714499	426	0.843564	3.01967e-07	chr3_185280336_185289515 chr6_57623896_57628704 chr7_4622057_4640031	365	0.54559	201	0.406883	3.89438e-06	chr5_156084717_156093896 chr6_57623896_57628704 chr10_27182399_27183380	339	0.963068	467	0.906796	0.00176795	chr6_78427019_78436083 chr12_55727215_55728183 chr22_18926187_18935307	273	0.775568	400	0.792079	0.69957	chr6_57623896_57628704 chr10_27182399_27183380 chr19_22414379_22414380	209	0.59375	314	0.635628	0.246209	chr3_112743479_112752282 chr6_78427019_78436083 chr12_55727215_55728183	323	0.627184	398	0.788119	2.1666e-08
chr6_78427019_78436083 chr10_27182399_27183380 chr12_55727215_55728183	454	0.678625	272	0.772727	0.00225291	chr3_112743479_112752282 chr3_185280336_185289515 chr12_58721242_58730698	376	0.562033	308	0.598058	0.251156	chr6_57623896_57628704 chr10_27182399_27183380 chr12_55727215_55728183	431	0.644245	396	0.784158	3.02411e-07	chr3_112743479_112752282 chr6_57623896_57628704 chr11_101565794_101575259	478	0.714499	288	0.582996	3.93179e-06	chr6_57623896_57628704 chr10_27182399_27183380 chr22_18926187_18935307	339	0.963068	467	0.906796	0.00176795	chr3_185280336_185289515 chr6_78427019_78436083 chr12_55727215_55728183	274	0.778409	400	0.792079	0.780692	chr6_57623896_57628704 chr19_22414379_22414380 chr22_18926187_18935307	210	0.596591	315	0.637652	0.254625	chr6_57623896_57628704 chr6_78427019_78436083 chr7_4622057_4640031	267	0.518447	178	0.352475	1.1891e-07
chr5_156084717_156093896 chr6_78427019_78436083 chr12_55727215_55728183	457	0.683109	273	0.775568	0.00258985	chr5_156084717_156093896 chr6_78427019_78436083 chr12_58721242_58730698	375	0.560538	307	0.596117	0.255611	chr6_57623896_57628704 chr6_78427019_78436083 chr10_27182399_27183380	568	0.849028	477	0.944554	3.35009e-07	chr3_185280336_185289515 chr5_156084717_156093896 chr22_18926187_18935307	634	0.947683	492	0.995951	4.72661e-06	chr3_112743479_112752282 chr5_156084717_156093896 chr6_78427019_78436083	340	0.965909	512	0.994175	0.00204642	chr3_112743479_112752282 chr6_57623896_57628704 chr10_27182399_27183380	339	0.963068	489	0.968317	0.792325	chr3_185280336_185289515 chr6_57623896_57628704 chr19_22414379_22414380	211	0.599432	315	0.637652	0.290992	chr6_57623896_57628704 chr7_4622057_4640031 chr10_27182399_27183380	268	0.520388	181	0.358416	2.45591e-07
chr3_185280336_185289515 chr5_156084717_156093896 chr6_78427019_78436083	615	0.919283	341	0.96875	0.00288524	chr6_78427019_78436083 chr12_58721242_58730698 chr22_18926187_18935307	375	0.560538	307	0.596117	0.255611	chr3_185280336_185289515 chr5_156084717_156093896 chr10_27182399_27183380	628	0.938714	503	0.99604	3.38354e-07	chr5_156084717_156093896 chr6_57623896_57628704 chr6_78427019_78436083	570	0.852018	463	0.937247	6.78897e-06	chr3_112743479_112752282 chr6_78427019_78436083 chr22_18926187_18935307	340	0.965909	512	0.994175	0.00204642	chr3_112743479_112752282 chr6_78427019_78436083 chr10_27182399_27183380	339	0.963068	489	0.968317	0.792325	chr5_156084717_156093896 chr6_57623896_57628704 chr19_22414379_22414380	211	0.599432	314	0.635628	0.31907	chr3_112743479_112752282 chr6_57623896_57628704 chr7_4622057_4640031	267	0.518447	181	0.358416	3.39284e-07
chr3_185280336_185289515 chr6_78427019_78436083 chr22_18926187_18935307	616	0.920777	341	0.96875	0.0036384	chr3_185280336_185289515 chr5_156084717_156093896 chr12_58721242_58730698	379	0.566517	309	0.6	0.280163	chr3_185280336_185289515 chr10_27182399_27183380 chr22_18926187_18935307	628	0.938714	503	0.99604	3.38354e-07	chr5_156084717_156093896 chr6_57623896_57628704 chr11_101565794_101575259	485	0.724963	296	0.59919	8.33228e-06	chr3_185280336_185289515 chr6_78427019_78436083 chr10_27182399_27183380	340	0.965909	512	0.994175	0.00204642	chr5_156084717_156093896 chr6_57623896_57628704 chr10_27182399_27183380	339	0.963068	489	0.968317	0.792325	chr6_57623896_57628704 chr6_78427019_78436083 chr12_58721242_58730698	261	0.741477	351	0.710526	0.357953	chr3_185280336_185289515 chr6_57623896_57628704 chr7_4622057_4640031	268	0.520388	182	0.360396	3.40901e-07
chr6_78427019_78436083 chr12_55727215_55728183 chr22_18926187_18935307	460	0.687593	273	0.775568	0.00408249	chr3_185280336_185289515 chr12_58721242_58730698 chr22_18926187_18935307	379	0.566517	309	0.6	0.280163	chr5_156084717_156093896 chr6_57623896_57628704 chr12_55727215_55728183	433	0.647235	397	0.786139	3.38354e-07	chr6_57623896_57628704 chr10_27182399_27183380 chr11_101565794_101575259	485	0.724963	296	0.59919	8.33228e-06	chr3_112743479_112752282 chr6_78427019_78436083 chr10_27182399_27183380	339	0.963068	511	0.992233	0.00278377	chr5_156084717_156093896 chr6_78427019_78436083 chr10_27182399_27183380	339	0.963068	489	0.968317	0.792325	chr3_185280336_185289515 chr12_58721242_58730698 chr22_18926187_18935307	276	0.784091	373	0.755061	0.36013	chr5_156084717_156093896 chr6_57623896_57628704 chr7_4622057_4640031	268	0.520388	182	0.360396	3.40901e-07
chr5_156084717_156093896 chr6_78427019_78436083 chr10_27182399_27183380	613	0.916293	339	0.963068	0.00633082	chr5_156084717_156093896 chr10_27182399_27183380 chr12_58721242_58730698	379	0.566517	309	0.6	0.280163	chr3_185280336_185289515 chr6_57623896_57628704 chr12_55727215_55728183	434	0.648729	397	0.786139	4.40078e-07	chr3_185280336_185289515 chr6_57623896_57628704 chr11_101565794_101575259	486	0.726457	297	0.601215	8.81298e-06	chr3_112743479_112752282 chr3_185280336_185289515 chr6_78427019_78436083	341	0.96875	512	0.994175	0.00416392	chr6_57623896_57628704 chr10_27182399_27183380 chr22_18926187_18935307	339	0.963068	489	0.968317	0.792325	chr3_185280336_185289515 chr5_156084717_156093896 chr12_58721242_58730698	275	0.78125	372	0.753036	0.36998	chr6_57623896_57628704 chr7_4622057_4640031 chr22_18926187_18935307	268	0.520388	182	0.360396	3.40901e-07
chr6_78427019_78436083 chr10_27182399_27183380 chr22_18926187_18935307	614	0.917788	339	0.963068	0.00786625	chr10_27182399_27183380 chr12_58721242_58730698 chr22_18926187_18935307	379	0.566517	309	0.6	0.280163	chr6_57623896_57628704 chr12_55727215_55728183 chr22_18926187_18935307	434	0.648729	397	0.786139	4.40078e-07	chr6_57623896_57628704 chr11_101565794_101575259 chr22_18926187_18935307	484	0.723468	297	0.601215	1.48583e-05	chr3_185280336_185289515 chr6_57623896_57628704 chr19_22414379_22414380	211	0.599432	260	0.504854	0.00704495	chr6_78427019_78436083 chr10_27182399_27183380 chr22_18926187_18935307	339	0.963068	489	0.968317	0.792325	chr3_185280336_185289515 chr10_27182399_27183380 chr12_58721242_58730698	275	0.78125	372	0.753036	0.36998	chr3_185280336_185289515 chr6_57623896_57628704 chr10_27182399_27183380	467	0.906796	490	0.970297	3.21159e-05
chr4_69463709_69469223 chr6_78427019_78436083 chr11_101565794_101575259	495	0.73991	232	0.659091	0.00904112	chr3_185280336_185289515 chr6_57623896_57628704 chr12_58721242_58730698	345	0.515695	283	0.549515	0.280163	chr5_156084717_156093896 chr6_57623896_57628704 chr6_78427019_78436083	570	0.852018	477	0.944554	6.33475e-07	chr3_112743479_112752282 chr3_185280336_185289515 chr6_78427019_78436083	605	0.904335	479	0.969636	1.57129e-05	chr5_156084717_156093896 chr6_57623896_57628704 chr19_22414379_22414380	211	0.599432	260	0.504854	0.00704495	chr5_156084717_156093896 chr12_55727215_55728183 chr22_18926187_18935307	281	0.798295	409	0.809901	0.792325	chr5_156084717_156093896 chr12_58721242_58730698 chr22_18926187_18935307	275	0.78125	372	0.753036	0.36998	chr3_112743479_112752282 chr6_57623896_57628704 chr10_27182399_27183380	466	0.904854	489	0.968317	4.22518e-05
chr4_69463709_69469223 chr5_156084717_156093896 chr11_101565794_101575259	505	0.754858	238	0.676136	0.00969419	chr6_57623896_57628704 chr10_27182399_27183380 chr12_58721242_58730698	345	0.515695	283	0.549515	0.280163	chr6_57623896_57628704 chr6_78427019_78436083 chr22_18926187_18935307	570	0.852018	477	0.944554	6.33475e-07	chr3_112743479_112752282 chr6_78427019_78436083 chr10_27182399_27183380	603	0.901345	478	0.967611	1.64637e-05	chr3_112743479_112752282 chr6_57623896_57628704 chr19_22414379_22414380	210	0.596591	259	0.502913	0.00761327	chr5_156084717_156093896 chr10_27182399_27183380 chr12_55727215_55728183	280	0.795455	408	0.807921	0.792325	chr10_27182399_27183380 chr12_58721242_58730698 chr22_18926187_18935307	275	0.78125	372	0.753036	0.36998	chr3_185280336_185289515 chr5_156084717_156093896 chr6_57623896_57628704	468	0.908738	490	0.970297	4.86562e-05
chr5_156084717_156093896 chr6_78427019_78436083 chr22_18926187_18935307	618	0.923767	340	0.965909	0.0104224	chr3_112743479_112752282 chr5_156084717_156093896 chr12_58721242_58730698	378	0.565022	308	0.598058	0.283277	chr6_57623896_57628704 chr11_101565794_101575259 chr22_18926187_18935307	484	0.723468	428	0.847525	6.33475e-07	chr3_112743479_112752282 chr6_78427019_78436083 chr22_18926187_18935307	607	0.907324	479	0.969636	3.06605e-05	chr6_57623896_57628704 chr19_22414379_22414380 chr22_18926187_18935307	210	0.596591	260	0.504854	0.00895643	chr10_27182399_27183380 chr12_55727215_55728183 chr22_18926187_18935307	280	0.795455	408	0.807921	0.792325	chr3_112743479_112752282 chr6_78427019_78436083 chr12_58721242_58730698	266	0.755682	359	0.726721	0.372882	chr3_185280336_185289515 chr6_57623896_57628704 chr22_18926187_18935307	468	0.908738	490	0.970297	4.86562e-05
chr4_69463709_69469223 chr11_101565794_101575259 chr22_18926187_18935307	504	0.753363	238	0.676136	0.0112683	chr3_112743479_112752282 chr12_58721242_58730698 chr22_18926187_18935307	378	0.565022	308	0.598058	0.283277	chr3_112743479_112752282 chr5_156084717_156093896 chr22_18926187_18935307	625	0.93423	501	0.992079	1.05024e-06	chr3_185280336_185289515 chr6_57623896_57628704 chr10_27182399_27183380	581	0.86846	465	0.941296	5.69415e-05	chr6_57623896_57628704 chr10_27182399_27183380 chr19_22414379_22414380	209	0.59375	259	0.502913	0.00965749	chr3_112743479_112752282 chr6_78427019_78436083 chr12_55727215_55728183	273	0.775568	398	0.788119	0.792325	chr5_156084717_156093896 chr10_27182399_27183380 chr12_58721242_58730698	274	0.778409	371	0.751012	0.383461	chr3_112743479_112752282 chr3_185280336_185289515 chr6_57623896_57628704	467	0.906796	489	0.968317	6.29251e-05
chr3_185280336_185289515 chr4_69463709_69469223 chr11_101565794_101575259	505	0.754858	239	0.678977	0.012608	chr3_112743479_112752282 chr6_57623896_57628704 chr12_58721242_58730698	344	0.5142	282	0.547573	0.283277	chr3_185280336_185289515 chr6_57623896_57628704 chr11_101565794_101575259	486	0.726457	428	0.847525	1.09787e-06	chr6_57623896_57628704 chr6_78427019_78436083 chr7_4622057_4640031	352	0.526158	201	0.406883	7.1885e-05	chr6_57623896_57628704 chr6_78427019_78436083 chr19_22414379_22414380	205	0.582386	259	0.502913	0.0242641	chr4_69463709_69469223 chr6_78427019_78436083 chr12_55727215_55728183	240	0.681818	337	0.667327	0.792325	chr5_156084717_156093896 chr10_27182399_27183380 chr22_18926187_18935307	348	0.988636	491	0.993927	0.431275	chr5_156084717_156093896 chr6_57623896_57628704 chr10_27182399_27183380	467	0.906796	489	0.968317	6.29251e-05
chr4_69463709_69469223 chr10_27182399_27183380 chr11_101565794_101575259	503	0.751868	238	0.676136	0.0130592	chr6_57623896_57628704 chr7_4622057_4640031 chr22_18926187_18935307	369	0.55157	268	0.520388	0.317346	chr5_156084717_156093896 chr6_57623896_57628704 chr11_101565794_101575259	485	0.724963	427	0.845545	1.28949e-06	chr6_57623896_57628704 chr10_27182399_27183380 chr22_18926187_18935307	582	0.869955	465	0.941296	7.55637e-05	chr3_185280336_185289515 chr6_57623896_57628704 chr6_78427019_78436083	334	0.948864	467	0.906796	0.024817	chr3_112743479_112752282 chr10_27182399_27183380 chr12_55727215_55728183	280	0.795455	407	0.805941	0.82238	chr3_112743479_112752282 chr6_57623896_57628704 chr19_22414379_22414380	210	0.596591	305	0.617409	0.576882	chr6_57623896_57628704 chr10_27182399_27183380 chr22_18926187_18935307	467	0.906796	489	0.968317	6.29251e-05
chr6_57623896_57628704 chr11_101565794_101575259 chr12_55727215_55728183	357	0.533632	215	0.610795	0.0238437	chr6_57623896_57628704 chr12_58721242_58730698 chr22_18926187_18935307	347	0.518685	283	0.549515	0.322317	chr6_57623896_57628704 chr10_27182399_27183380 chr11_101565794_101575259	485	0.724963	427	0.845545	1.28949e-06	chr6_57623896_57628704 chr6_78427019_78436083 chr11_101565794_101575259	476	0.71151	296	0.59919	7.6917e-05	chr3_112743479_112752282 chr6_57623896_57628704 chr6_78427019_78436083	333	0.946023	466	0.904854	0.0303721	chr3_185280336_185289515 chr5_156084717_156093896 chr22_18926187_18935307	350	0.994318	503	0.99604	0.825311	chr5_156084717_156093896 chr6_57623896_57628704 chr6_78427019_78436083	333	0.946023	463	0.937247	0.630239	chr5_156084717_156093896 chr6_57623896_57628704 chr22_18926187_18935307	468	0.908738	489	0.968317	9.51342e-05
chr3_112743479_112752282 chr4_69463709_69469223 chr11_101565794_101575259	495	0.73991	238	0.676136	0.0408504	chr5_156084717_156093896 chr12_58721242_58730698 chr22_18926187_18935307	382	0.571001	309	0.6	0.345515	chr11_101565794_101575259 chr12_55727215_55728183 chr19_22414379_22414380	355	0.530643	196	0.388119	1.81295e-06	chr3_185280336_185289515 chr6_57623896_57628704 chr22_18926187_18935307	584	0.872945	466	0.94332	7.73729e-05	chr5_156084717_156093896 chr6_57623896_57628704 chr6_78427019_78436083	333	0.946023	467	0.906796	0.0377671	chr3_185280336_185289515 chr6_57623896_57628704 chr10_27182399_27183380	340	0.965909	490	0.970297	0.825311	chr3_185280336_185289515 chr6_57623896_57628704 chr6_78427019_78436083	334	0.948864	465	0.941296	0.671714	chr3_112743479_112752282 chr5_156084717_156093896 chr6_57623896_57628704	467	0.906796	488	0.966337	0.000120755
chr4_69463709_69469223 chr6_57623896_57628704 chr12_55727215_55728183	416	0.621824	242	0.6875	0.0481837	chr5_156084717_156093896 chr6_57623896_57628704 chr12_58721242_58730698	348	0.520179	283	0.549515	0.345515	chr5_156084717_156093896 chr10_27182399_27183380 chr22_18926187_18935307	630	0.941704	502	0.994059	2.46941e-06	chr3_112743479_112752282 chr5_156084717_156093896 chr6_78427019_78436083	606	0.90583	477	0.965587	8.56863e-05	chr6_57623896_57628704 chr6_78427019_78436083 chr22_18926187_18935307	333	0.946023	467	0.906796	0.0377671	chr3_185280336_185289515 chr6_78427019_78436083 chr10_27182399_27183380	340	0.965909	490	0.970297	0.825311	chr3_185280336_185289515 chr5_156084717_156093896 chr10_27182399_27183380	349	0.991477	491	0.993927	0.710434	chr3_112743479_112752282 chr6_57623896_57628704 chr22_18926187_18935307	467	0.906796	488	0.966337	0.000120755
chr4_69463709_69469223 chr11_101565794_101575259 chr12_58721242_58730698	308	0.460389	186	0.528409	0.0499403	chr5_156084717_156093896 chr6_57623896_57628704 chr7_4622057_4640031	366	0.547085	268	0.520388	0.393248	chr3_185280336_185289515 chr5_156084717_156093896 chr22_18926187_18935307	634	0.947683	503	0.99604	3.76868e-06	chr3_112743479_112752282 chr6_57623896_57628704 chr6_78427019_78436083	561	0.838565	452	0.91498	0.000150381	chr6_57623896_57628704 chr6_78427019_78436083 chr10_27182399_27183380	332	0.943182	466	0.904854	0.0453301	chr3_185280336_185289515 chr10_27182399_27183380 chr12_55727215_55728183	281	0.798295	408	0.807921	0.832254	chr3_112743479_112752282 chr6_78427019_78436083 chr10_27182399_27183380	339	0.963068	478	0.967611	0.754014	chr5_156084717_156093896 chr6_78427019_78436083 chr22_18926187_18935307	513	0.996117	489	0.968317	0.000904913
chr3_112743479_112752282 chr11_101565794_101575259 chr12_55727215_55728183	378	0.565022	219	0.622159	0.100451	chr3_185280336_185289515 chr6_57623896_57628704 chr7_4622057_4640031	365	0.54559	268	0.520388	0.421295	chr3_112743479_112752282 chr11_101565794_101575259 chr12_55727215_55728183	378	0.565022	353	0.69901	3.86583e-06	chr5_156084717_156093896 chr6_57623896_57628704 chr10_27182399_27183380	583	0.87145	463	0.937247	0.000279303	chr5_156084717_156093896 chr10_27182399_27183380 chr22_18926187_18935307	348	0.988636	514	0.998058	0.0800196	chr3_185280336_185289515 chr5_156084717_156093896 chr12_55727215_55728183	282	0.801136	409	0.809901	0.850032	chr3_185280336_185289515 chr5_156084717_156093896 chr22_18926187_18935307	350	0.994318	492	0.995951	0.763528	chr3_185280336_185289515 chr5_156084717_156093896 chr6_78427019_78436083	513	0.996117	490	0.970297	0.00153448
chr3_112743479_112752282 chr4_69463709_69469223 chr6_57623896_57628704	550	0.822123	303	0.860795	0.144616	chr6_57623896_57628704 chr7_4622057_4640031 chr10_27182399_27183380	364	0.544096	268	0.520388	0.450415	chr6_57623896_57628704 chr6_78427019_78436083 chr11_101565794_101575259	476	0.71151	417	0.825743	7.83308e-06	chr3_185280336_185289515 chr5_156084717_156093896 chr6_57623896_57628704	585	0.874439	464	0.939271	0.000291256	chr3_185280336_185289515 chr5_156084717_156093896 chr22_18926187_18935307	350	0.994318	515	1	0.096033	chr3_185280336_185289515 chr12_55727215_55728183 chr22_18926187_18935307	282	0.801136	409	0.809901	0.850032	chr3_112743479_112752282 chr6_78427019_78436083 chr22_18926187_18935307	340	0.965909	479	0.969636	0.789358	chr3_185280336_185289515 chr6_78427019_78436083 chr22_18926187_18935307	513	0.996117	490	0.970297	0.00153448
chr5_156084717_156093896 chr11_101565794_101575259 chr12_55727215_55728183	386	0.576981	219	0.622159	0.206808	chr3_112743479_112752282 chr6_57623896_57628704 chr7_4622057_4640031	361	0.539611	267	0.518447	0.504036	chr3_112743479_112752282 chr10_27182399_27183380 chr12_55727215_55728183	461	0.689088	407	0.805941	8.81843e-06	chr5_156084717_156093896 chr6_57623896_57628704 chr22_18926187_18935307	586	0.875934	464	0.939271	0.000381384	chr3_112743479_112752282 chr5_156084717_156093896 chr22_18926187_18935307	349	0.991477	514	0.998058	0.174884	chr3_112743479_112752282 chr5_156084717_156093896 chr12_55727215_55728183	281	0.798295	407	0.805941	0.87884	chr6_57623896_57628704 chr6_78427019_78436083 chr22_18926187_18935307	333	0.946023	465	0.941296	0.794381	chr3_112743479_112752282 chr5_156084717_156093896 chr6_78427019_78436083	512	0.994175	488	0.966337	0.00159863
chr3_185280336_185289515 chr11_101565794_101575259 chr12_55727215_55728183	388	0.57997	220	0.625	0.207004	chr5_156084717_156093896 chr7_4622057_4640031 chr22_18926187_18935307	399	0.596413	300	0.582524	0.673323	chr3_112743479_112752282 chr6_78427019_78436083 chr10_27182399_27183380	603	0.901345	489	0.968317	1.15399e-05	chr3_112743479_112752282 chr3_185280336_185289515 chr10_27182399_27183380	619	0.925262	480	0.97166	0.000734014	chr3_185280336_185289515 chr5_156084717_156093896 chr10_27182399_27183380	349	0.991477	514	0.998058	0.174884	chr3_112743479_112752282 chr12_55727215_55728183 chr22_18926187_18935307	281	0.798295	407	0.805941	0.87884	chr3_185280336_185289515 chr6_78427019_78436083 chr12_58721242_58730698	267	0.758523	371	0.751012	0.82086	chr3_112743479_112752282 chr6_78427019_78436083 chr22_18926187_18935307	512	0.994175	488	0.966337	0.00159863
chr10_27182399_27183380 chr11_101565794_101575259 chr12_55727215_55728183	385	0.575486	218	0.619318	0.221568	chr3_112743479_112752282 chr6_78427019_78436083 chr7_4622057_4640031	377	0.563528	297	0.576699	0.691568	chr5_156084717_156093896 chr11_101565794_101575259 chr12_55727215_55728183	386	0.576981	355	0.70297	1.30555e-05	chr3_112743479_112752282 chr10_27182399_27183380 chr22_18926187_18935307	620	0.926756	480	0.97166	0.000998855	chr3_185280336_185289515 chr10_27182399_27183380 chr22_18926187_18935307	349	0.991477	514	0.998058	0.174884	chr3_112743479_112752282 chr6_57623896_57628704 chr6_78427019_78436083	333	0.946023	476	0.942574	0.927413	chr6_78427019_78436083 chr12_58721242_58730698 chr22_18926187_18935307	267	0.758523	371	0.751012	0.82086	chr3_112743479_112752282 chr3_185280336_185289515 chr6_78427019_78436083	512	0.994175	489	0.968317	0.00264762
chr11_101565794_101575259 chr12_55727215_55728183 chr22_18926187_18935307	387	0.578475	219	0.622159	0.221796	chr3_185280336_185289515 chr7_4622057_4640031 chr22_18926187_18935307	398	0.594918	300	0.582524	0.703596	chr10_27182399_27183380 chr11_101565794_101575259 chr12_55727215_55728183	385	0.575486	354	0.70099	1.43401e-05	chr3_112743479_112752282 chr3_185280336_185289515 chr22_18926187_18935307	624	0.932735	481	0.973684	0.00182915	chr3_112743479_112752282 chr5_156084717_156093896 chr10_27182399_27183380	348	0.988636	513	0.996117	0.207626	chr5_156084717_156093896 chr6_57623896_57628704 chr22_18926187_18935307	340	0.965909	489	0.968317	0.928746	chr6_57623896_57628704 chr6_78427019_78436083 chr10_27182399_27183380	332	0.943182	464	0.939271	0.826841	chr5_156084717_156093896 chr6_78427019_78436083 chr10_27182399_27183380	512	0.994175	489	0.968317	0.00264762
chr6_78427019_78436083 chr11_101565794_101575259 chr12_55727215_55728183	378	0.565022	214	0.607955	0.232932	chr7_4622057_4640031 chr10_27182399_27183380 chr22_18926187_18935307	398	0.594918	300	0.582524	0.703596	chr11_101565794_101575259 chr12_55727215_55728183 chr22_18926187_18935307	387	0.578475	355	0.70297	1.63268e-05	chr3_112743479_112752282 chr5_156084717_156093896 chr10_27182399_27183380	620	0.926756	478	0.967611	0.00325701	chr3_112743479_112752282 chr10_27182399_27183380 chr22_18926187_18935307	348	0.988636	513	0.996117	0.207626	chr5_156084717_156093896 chr6_78427019_78436083 chr22_18926187_18935307	340	0.965909	489	0.968317	0.928746	chr5_156084717_156093896 chr6_78427019_78436083 chr12_58721242_58730698	266	0.755682	370	0.748988	0.831615	chr6_78427019_78436083 chr10_27182399_27183380 chr22_18926187_18935307	512	0.994175	489	0.968317	0.00264762
chr3_185280336_185289515 chr4_69463709_69469223 chr6_57623896_57628704	558	0.834081	304	0.863636	0.268234	chr3_185280336_185289515 chr6_78427019_78436083 chr7_4622057_4640031	381	0.569507	298	0.578641	0.790023	chr3_112743479_112752282 chr6_78427019_78436083 chr12_55727215_55728183	450	0.672646	398	0.788119	1.66593e-05	chr3_112743479_112752282 chr4_69463709_69469223 chr12_58721242_58730698	360	0.538117	222	0.449393	0.00331619	chr3_185280336_185289515 chr5_156084717_156093896 chr19_22414379_22414380	214	0.607955	293	0.568932	0.271477	chr6_57623896_57628704 chr10_27182399_27183380 chr12_55727215_55728183	274	0.778409	396	0.784158	0.928746	chr6_78427019_78436083 chr10_27182399_27183380 chr12_58721242_58730698	266	0.755682	370	0.748988	0.831615	chr3_185280336_185289515 chr6_78427019_78436083 chr10_27182399_27183380	512	0.994175	490	0.970297	0.00441191
chr4_69463709_69469223 chr6_57623896_57628704 chr10_27182399_27183380	556	0.831091	303	0.860795	0.268502	chr3_112743479_112752282 chr7_4622057_4640031 chr22_18926187_18935307	394	0.588939	299	0.580583	0.806962	chr3_112743479_112752282 chr5_156084717_156093896 chr12_55727215_55728183	464	0.693572	407	0.805941	1.79836e-05	chr6_78427019_78436083 chr12_55727215_55728183 chr12_58721242_58730698	277	0.414051	248	0.502024	0.00342446	chr3_112743479_112752282 chr3_185280336_185289515 chr19_22414379_22414380	213	0.605114	292	0.56699	0.281294	chr6_57623896_57628704 chr6_78427019_78436083 chr12_55727215_55728183	269	0.764205	389	0.770297	0.928746	chr3_112743479_112752282 chr3_185280336_185289515 chr6_78427019_78436083	341	0.96875	479	0.969636	0.945577	chr3_112743479_112752282 chr6_78427019_78436083 chr10_27182399_27183380	511	0.992233	489	0.968317	0.00682933
chr4_69463709_69469223 chr6_57623896_57628704 chr11_101565794_101575259	466	0.696562	232	0.659091	0.272397	chr5_156084717_156093896 chr6_78427019_78436083 chr7_4622057_4640031	382	0.571001	298	0.578641	0.816797	chr6_78427019_78436083 chr11_101565794_101575259 chr12_55727215_55728183	378	0.565022	348	0.689109	1.98775e-05	chr3_185280336_185289515 chr12_55727215_55728183 chr12_58721242_58730698	280	0.418535	250	0.506073	0.00358895	chr3_112743479_112752282 chr5_156084717_156093896 chr19_22414379_22414380	213	0.605114	292	0.56699	0.281294	chr3_112743479_112752282 chr3_185280336_185289515 chr12_55727215_55728183	282	0.801136	407	0.805941	0.93677	chr3_112743479_112752282 chr5_156084717_156093896 chr6_78427019_78436083	340	0.965909	477	0.965587	0.979755	chr3_185280336_185289515 chr6_57623896_57628704 chr6_78427019_78436083	467	0.906796	478	0.946535	0.0174019
chr3_112743479_112752282 chr6_57623896_57628704 chr11_101565794_101575259	478	0.714499	264	0.75	0.27764	chr6_78427019_78436083 chr7_4622057_4640031 chr10_27182399_27183380	382	0.571001	298	0.578641	0.816797	chr3_185280336_185289515 chr11_101565794_101575259 chr12_55727215_55728183	388	0.57997	355	0.70297	2.01916e-05	chr5_156084717_156093896 chr12_55727215_55728183 chr12_58721242_58730698	280	0.418535	250	0.506073	0.00358895	chr3_185280336_185289515 chr19_22414379_22414380 chr22_18926187_18935307	213	0.605114	293	0.568932	0.305146	chr5_156084717_156093896 chr6_57623896_57628704 chr12_55727215_55728183	275	0.78125	397	0.786139	0.93677							chr6_57623896_57628704 chr6_78427019_78436083 chr10_27182399_27183380	466	0.904854	477	0.944554	0.018893
chr3_112743479_112752282 chr4_69463709_69469223 chr12_55727215_55728183	445	0.665172	247	0.701705	0.287168	chr6_57623896_57628704 chr6_78427019_78436083 chr7_4622057_4640031	352	0.526158	267	0.518447	0.816797	chr3_112743479_112752282 chr3_185280336_185289515 chr6_78427019_78436083	605	0.904335	489	0.968317	2.21645e-05	chr10_27182399_27183380 chr12_55727215_55728183 chr12_58721242_58730698	279	0.41704	249	0.504049	0.00377545	chr5_156084717_156093896 chr19_22414379_22414380 chr22_18926187_18935307	213	0.605114	293	0.568932	0.305146	chr6_57623896_57628704 chr12_55727215_55728183 chr22_18926187_18935307	275	0.78125	397	0.786139	0.93677							chr5_156084717_156093896 chr6_57623896_57628704 chr6_78427019_78436083	467	0.906796	477	0.944554	0.0247323
chr4_69463709_69469223 chr5_156084717_156093896 chr22_18926187_18935307	606	0.90583	311	0.883523	0.319401	chr3_185280336_185289515 chr5_156084717_156093896 chr7_4622057_4640031	394	0.588939	300	0.582524	0.84226	chr3_112743479_112752282 chr3_185280336_185289515 chr12_55727215_55728183	466	0.696562	407	0.805941	2.84764e-05	chr3_112743479_112752282 chr6_57623896_57628704 chr10_27182399_27183380	575	0.859492	452	0.91498	0.00420869	chr3_112743479_112752282 chr19_22414379_22414380 chr22_18926187_18935307	212	0.602273	292	0.56699	0.314224	chr3_185280336_185289515 chr6_57623896_57628704 chr6_78427019_78436083	334	0.948864	478	0.946535	0.950282							chr6_57623896_57628704 chr6_78427019_78436083 chr22_18926187_18935307	467	0.906796	477	0.944554	0.0247323
chr4_69463709_69469223 chr6_57623896_57628704 chr22_18926187_18935307	558	0.834081	303	0.860795	0.32006	chr5_156084717_156093896 chr7_4622057_4640031 chr10_27182399_27183380	394	0.588939	300	0.582524	0.84226	chr3_112743479_112752282 chr12_55727215_55728183 chr22_18926187_18935307	466	0.696562	407	0.805941	2.84764e-05	chr3_112743479_112752282 chr3_185280336_185289515 chr6_57623896_57628704	577	0.862481	453	0.917004	0.00448626	chr3_185280336_185289515 chr10_27182399_27183380 chr19_22414379_22414380	212	0.602273	292	0.56699	0.314224	chr3_185280336_185289515 chr5_156084717_156093896 chr6_57623896_57628704	341	0.96875	490	0.970297	0.950985							chr3_112743479_112752282 chr6_57623896_57628704 chr6_78427019_78436083	466	0.904854	476	0.942574	0.0266083
chr4_69463709_69469223 chr5_156084717_156093896 chr6_57623896_57628704	559	0.835575	303	0.860795	0.350518	chr3_185280336_185289515 chr7_4622057_4640031 chr10_27182399_27183380	393	0.587444	300	0.582524	0.879846	chr6_78427019_78436083 chr10_27182399_27183380 chr12_55727215_55728183	454	0.678625	399	0.790099	2.9224e-05	chr3_112743479_112752282 chr6_57623896_57628704 chr22_18926187_18935307	577	0.862481	453	0.917004	0.00448626	chr5_156084717_156093896 chr10_27182399_27183380 chr19_22414379_22414380	212	0.602273	292	0.56699	0.314224	chr3_185280336_185289515 chr5_156084717_156093896 chr6_78427019_78436083	341	0.96875	490	0.970297	0.950985							chr3_185280336_185289515 chr5_156084717_156093896 chr22_18926187_18935307	515	1	503	0.99604	0.17287
chr4_69463709_69469223 chr6_57623896_57628704 chr6_78427019_78436083	545	0.814649	296	0.840909	0.354364	chr3_112743479_112752282 chr5_156084717_156093896 chr7_4622057_4640031	390	0.58296	299	0.580583	0.94257	chr5_156084717_156093896 chr10_27182399_27183380 chr12_55727215_55728183	468	0.699552	408	0.807921	3.15979e-05	chr3_112743479_112752282 chr3_185280336_185289515 chr5_156084717_156093896	624	0.932735	479	0.969636	0.0056708	chr3_112743479_112752282 chr10_27182399_27183380 chr19_22414379_22414380	211	0.599432	291	0.565049	0.326215	chr3_185280336_185289515 chr6_57623896_57628704 chr22_18926187_18935307	341	0.96875	490	0.970297	0.950985							chr3_112743479_112752282 chr5_156084717_156093896 chr22_18926187_18935307	514	0.998058	501	0.992079	0.193271
chr4_69463709_69469223 chr6_78427019_78436083 chr22_18926187_18935307	591	0.883408	303	0.860795	0.356134	chr3_112743479_112752282 chr7_4622057_4640031 chr10_27182399_27183380	390	0.58296	299	0.580583	0.94257	chr3_185280336_185289515 chr10_27182399_27183380 chr12_55727215_55728183	469	0.701046	408	0.807921	3.98655e-05	chr12_55727215_55728183 chr12_58721242_58730698 chr22_18926187_18935307	283	0.423019	250	0.506073	0.00568518	chr10_27182399_27183380 chr19_22414379_22414380 chr22_18926187_18935307	211	0.599432	292	0.56699	0.353699	chr3_185280336_185289515 chr6_78427019_78436083 chr22_18926187_18935307	341	0.96875	490	0.970297	0.950985							chr3_185280336_185289515 chr6_57623896_57628704 chr19_22414379_22414380	260	0.504854	275	0.544554	0.227683
chr4_69463709_69469223 chr5_156084717_156093896 chr6_78427019_78436083	590	0.881913	303	0.860795	0.395889	chr3_112743479_112752282 chr3_185280336_185289515 chr7_4622057_4640031	389	0.581465	299	0.580583	0.979868	chr5_156084717_156093896 chr6_78427019_78436083 chr12_55727215_55728183	457	0.683109	400	0.792079	4.0895e-05	chr3_112743479_112752282 chr5_156084717_156093896 chr22_18926187_18935307	625	0.93423	479	0.969636	0.00746287	chr3_112743479_112752282 chr3_185280336_185289515 chr5_156084717_156093896	350	0.994318	514	0.998058	0.366259	chr3_112743479_112752282 chr5_156084717_156093896 chr22_18926187_18935307	349	0.991477	501	0.992079	0.969529							chr3_112743479_112752282 chr6_57623896_57628704 chr19_22414379_22414380	259	0.502913	274	0.542574	0.227683
chr4_69463709_69469223 chr10_27182399_27183380 chr12_55727215_55728183	450	0.672646	247	0.701705	0.406351	chr6_78427019_78436083 chr7_4622057_4640031 chr22_18926187_18935307	387	0.578475	298	0.578641	0.99544	chr3_112743479_112752282 chr10_27182399_27183380 chr11_101565794_101575259	512	0.765321	435	0.861386	4.79236e-05	chr3_112743479_112752282 chr5_156084717_156093896 chr6_57623896_57628704	578	0.863976	451	0.912955	0.0110449	chr3_112743479_112752282 chr3_185280336_185289515 chr22_18926187_18935307	350	0.994318	514	0.998058	0.366259	chr5_156084717_156093896 chr6_57623896_57628704 chr6_78427019_78436083	333	0.946023	477	0.944554	0.969529							chr6_57623896_57628704 chr10_27182399_27183380 chr19_22414379_22414380	259	0.502913	274	0.542574	0.227683
chr3_185280336_185289515 chr6_57623896_57628704 chr11_101565794_101575259	486	0.726457	265	0.752841	0.427049							chr10_27182399_27183380 chr12_55727215_55728183 chr22_18926187_18935307	470	0.702541	408	0.807921	4.97515e-05	chr4_69463709_69469223 chr5_156084717_156093896 chr12_58721242_58730698	364	0.544096	232	0.469636	0.0136276	chr3_112743479_112752282 chr3_185280336_185289515 chr10_27182399_27183380	349	0.991477	513	0.996117	0.38369	chr6_57623896_57628704 chr6_78427019_78436083 chr22_18926187_18935307	333	0.946023	477	0.944554	0.969529							chr5_156084717_156093896 chr6_57623896_57628704 chr19_22414379_22414380	260	0.504854	274	0.542574	0.251103
chr6_57623896_57628704 chr11_101565794_101575259 chr22_18926187_18935307	484	0.723468	264	0.75	0.427049							chr3_185280336_185289515 chr6_78427019_78436083 chr12_55727215_55728183	458	0.684604	400	0.792079	5.08633e-05	chr4_69463709_69469223 chr12_58721242_58730698 chr22_18926187_18935307	364	0.544096	233	0.47166	0.0164251	chr3_185280336_185289515 chr6_78427019_78436083 chr19_22414379_22414380	207	0.588068	291	0.565049	0.507175	chr6_57623896_57628704 chr6_78427019_78436083 chr10_27182399_27183380	332	0.943182	477	0.944554	0.971125							chr6_57623896_57628704 chr19_22414379_22414380 chr22_18926187_18935307	260	0.504854	274	0.542574	0.251103
chr3_185280336_185289515 chr4_69463709_69469223 chr5_156084717_156093896	605	0.904335	312	0.886364	0.427245							chr3_185280336_185289515 chr5_156084717_156093896 chr12_55727215_55728183	472	0.705531	409	0.809901	5.51038e-05	chr4_69463709_69469223 chr10_27182399_27183380 chr12_58721242_58730698	362	0.541106	232	0.469636	0.0179055	chr5_156084717_156093896 chr6_78427019_78436083 chr19_22414379_22414380	207	0.588068	291	0.565049	0.507175	chr3_112743479_112752282 chr3_185280336_185289515 chr5_156084717_156093896	350	0.994318	502	0.994059	0.97418							chr3_112743479_112752282 chr3_185280336_185289515 chr5_156084717_156093896	514	0.998058	502	0.994059	0.334024
chr3_185280336_185289515 chr4_69463709_69469223 chr22_18926187_18935307	605	0.904335	312	0.886364	0.427245							chr3_112743479_112752282 chr5_156084717_156093896 chr6_78427019_78436083	606	0.90583	488	0.966337	5.9263e-05	chr3_185280336_185289515 chr4_69463709_69469223 chr12_58721242_58730698	362	0.541106	233	0.47166	0.0214482	chr3_112743479_112752282 chr6_78427019_78436083 chr19_22414379_22414380	206	0.585227	290	0.563107	0.522343	chr3_112743479_112752282 chr3_185280336_185289515 chr22_18926187_18935307	350	0.994318	502	0.994059	0.97418							chr3_112743479_112752282 chr3_185280336_185289515 chr22_18926187_18935307	514	0.998058	502	0.994059	0.334024
chr3_185280336_185289515 chr4_69463709_69469223 chr12_55727215_55728183	453	0.67713	248	0.704545	0.42841							chr5_156084717_156093896 chr12_55727215_55728183 chr22_18926187_18935307	473	0.707025	409	0.809901	6.88687e-05	chr4_69463709_69469223 chr6_78427019_78436083 chr12_58721242_58730698	359	0.536622	233	0.47166	0.0317186	chr6_78427019_78436083 chr19_22414379_22414380 chr22_18926187_18935307	206	0.585227	291	0.565049	0.557572	chr3_112743479_112752282 chr3_185280336_185289515 chr6_57623896_57628704	341	0.96875	489	0.968317	0.97418							chr5_156084717_156093896 chr10_27182399_27183380 chr22_18926187_18935307	514	0.998058	502	0.994059	0.334024
chr5_156084717_156093896 chr6_57623896_57628704 chr11_101565794_101575259	485	0.724963	264	0.75	0.450055							chr3_112743479_112752282 chr11_101565794_101575259 chr22_18926187_18935307	514	0.768311	435	0.861386	7.65034e-05	chr3_112743479_112752282 chr3_185280336_185289515 chr12_55727215_55728183	466	0.696562	317	0.6417	0.0536986	chr6_78427019_78436083 chr10_27182399_27183380 chr19_22414379_22414380	205	0.582386	290	0.563107	0.573259	chr3_112743479_112752282 chr3_185280336_185289515 chr6_78427019_78436083	341	0.96875	489	0.968317	0.97418							chr5_156084717_156093896 chr6_78427019_78436083 chr19_22414379_22414380	291	0.565049	272	0.538614	0.427335
chr4_69463709_69469223 chr5_156084717_156093896 chr12_55727215_55728183	452	0.675635	247	0.701705	0.453321							chr3_185280336_185289515 chr6_78427019_78436083 chr10_27182399_27183380	611	0.913303	490	0.970297	7.83954e-05	chr3_112743479_112752282 chr12_55727215_55728183 chr22_18926187_18935307	466	0.696562	317	0.6417	0.0536986							chr3_112743479_112752282 chr5_156084717_156093896 chr6_57623896_57628704	340	0.965909	488	0.966337	0.97418							chr6_78427019_78436083 chr19_22414379_22414380 chr22_18926187_18935307	291	0.565049	272	0.538614	0.427335
chr6_78427019_78436083 chr12_58721242_58730698 chr19_22414379_22414380	336	0.502242	167	0.474432	0.456055							chr6_78427019_78436083 chr12_55727215_55728183 chr22_18926187_18935307	460	0.687593	400	0.792079	7.83954e-05	chr3_112743479_112752282 chr5_156084717_156093896 chr12_55727215_55728183	464	0.693572	316	0.639676	0.0585091							chr3_112743479_112752282 chr5_156084717_156093896 chr6_78427019_78436083	340	0.965909	488	0.966337	0.97418							chr3_185280336_185289515 chr6_78427019_78436083 chr19_22414379_22414380	291	0.565049	273	0.540594	0.460684
chr6_57623896_57628704 chr6_78427019_78436083 chr11_101565794_101575259	476	0.71151	259	0.735795	0.469261							chr3_112743479_112752282 chr6_78427019_78436083 chr22_18926187_18935307	607	0.907324	488	0.966337	8.06947e-05	chr5_156084717_156093896 chr12_55727215_55728183 chr22_18926187_18935307	473	0.707025	324	0.65587	0.0693466							chr3_112743479_112752282 chr6_57623896_57628704 chr22_18926187_18935307	340	0.965909	488	0.966337	0.97418							chr3_112743479_112752282 chr6_78427019_78436083 chr19_22414379_22414380	290	0.563107	272	0.538614	0.460684
chr3_185280336_185289515 chr4_69463709_69469223 chr6_78427019_78436083	589	0.880419	304	0.863636	0.50144							chr3_185280336_185289515 chr12_55727215_55728183 chr22_18926187_18935307	474	0.70852	409	0.809901	8.48161e-05	chr3_185280336_185289515 chr12_55727215_55728183 chr22_18926187_18935307	474	0.70852	325	0.657895	0.0716593							chr3_112743479_112752282 chr6_78427019_78436083 chr22_18926187_18935307	340	0.965909	488	0.966337	0.97418							chr6_78427019_78436083 chr10_27182399_27183380 chr19_22414379_22414380	290	0.563107	272	0.538614	0.460684
chr6_57623896_57628704 chr10_27182399_27183380 chr11_101565794_101575259	485	0.724963	263	0.747159	0.504804							chr3_112743479_112752282 chr3_185280336_185289515 chr11_101565794_101575259	515	0.769806	435	0.861386	9.5537e-05	chr3_185280336_185289515 chr5_156084717_156093896 chr12_55727215_55728183	472	0.705531	324	0.65587	0.0778232							chr3_185280336_185289515 chr6_57623896_57628704 chr12_55727215_55728183	276	0.784091	397	0.786139	0.97418							chr6_57623896_57628704 chr6_78427019_78436083 chr19_22414379_22414380	259	0.502913	266	0.526733	0.474088
chr4_69463709_69469223 chr6_78427019_78436083 chr10_27182399_27183380	587	0.877429	303	0.860795	0.504918							chr3_112743479_112752282 chr5_156084717_156093896 chr11_101565794_101575259	515	0.769806	434	0.859406	0.000139261	chr3_112743479_112752282 chr10_27182399_27183380 chr12_55727215_55728183	461	0.689088	316	0.639676	0.0831948							chr3_112743479_112752282 chr6_57623896_57628704 chr12_55727215_55728183	275	0.78125	395	0.782178	0.97418							chr3_185280336_185289515 chr5_156084717_156093896 chr10_27182399_27183380	514	0.998058	503	0.99604	0.58084
chr4_69463709_69469223 chr12_55727215_55728183 chr22_18926187_18935307	454	0.678625	247	0.701705	0.504918							chr10_27182399_27183380 chr11_101565794_101575259 chr22_18926187_18935307	521	0.778774	436	0.863366	0.000268829	chr10_27182399_27183380 chr12_55727215_55728183 chr22_18926187_18935307	470	0.702541	324	0.65587	0.0979782																			chr3_185280336_185289515 chr10_27182399_27183380 chr22_18926187_18935307	514	0.998058	503	0.99604	0.58084
chr4_69463709_69469223 chr5_156084717_156093896 chr10_27182399_27183380	601	0.898356	311	0.883523	0.516473							chr3_185280336_185289515 chr5_156084717_156093896 chr6_78427019_78436083	615	0.919283	490	0.970297	0.00028675	chr5_156084717_156093896 chr10_27182399_27183380 chr12_55727215_55728183	468	0.699552	323	0.653846	0.105745																			chr3_112743479_112752282 chr5_156084717_156093896 chr10_27182399_27183380	513	0.996117	502	0.994059	0.666436
chr4_69463709_69469223 chr10_27182399_27183380 chr22_18926187_18935307	601	0.898356	311	0.883523	0.516473							chr5_156084717_156093896 chr6_78427019_78436083 chr10_27182399_27183380	613	0.916293	489	0.968317	0.000286949	chr3_185280336_185289515 chr10_27182399_27183380 chr12_55727215_55728183	469	0.701046	324	0.65587	0.109029																			chr3_112743479_112752282 chr10_27182399_27183380 chr22_18926187_18935307	513	0.996117	502	0.994059	0.666436
chr4_69463709_69469223 chr6_78427019_78436083 chr12_55727215_55728183	441	0.659193	240	0.681818	0.516473							chr3_185280336_185289515 chr10_27182399_27183380 chr11_101565794_101575259	522	0.780269	436	0.863366	0.000334272	chr3_112743479_112752282 chr6_78427019_78436083 chr12_55727215_55728183	450	0.672646	315	0.637652	0.227481																			chr5_156084717_156093896 chr19_22414379_22414380 chr22_18926187_18935307	293	0.568932	280	0.554455	0.667048
chr5_156084717_156093896 chr6_78427019_78436083 chr11_101565794_101575259	514	0.768311	264	0.75	0.564926							chr3_185280336_185289515 chr11_101565794_101575259 chr22_18926187_18935307	524	0.783259	437	0.865347	0.000366222	chr6_78427019_78436083 chr12_55727215_55728183 chr22_18926187_18935307	460	0.687593	323	0.653846	0.23867																			chr3_185280336_185289515 chr5_156084717_156093896 chr19_22414379_22414380	293	0.568932	281	0.556436	0.698274
chr6_78427019_78436083 chr11_101565794_101575259 chr22_18926187_18935307	514	0.768311	264	0.75	0.564926							chr3_185280336_185289515 chr6_78427019_78436083 chr22_18926187_18935307	616	0.920777	490	0.970297	0.000388576	chr5_156084717_156093896 chr6_78427019_78436083 chr12_55727215_55728183	457	0.683109	322	0.651822	0.276693																			chr3_185280336_185289515 chr19_22414379_22414380 chr22_18926187_18935307	293	0.568932	281	0.556436	0.698274
chr6_78427019_78436083 chr10_27182399_27183380 chr11_101565794_101575259	512	0.765321	263	0.747159	0.56836							chr6_78427019_78436083 chr10_27182399_27183380 chr22_18926187_18935307	614	0.917788	489	0.968317	0.000388576	chr3_185280336_185289515 chr6_78427019_78436083 chr12_55727215_55728183	458	0.684604	323	0.653846	0.283507																			chr3_112743479_112752282 chr5_156084717_156093896 chr19_22414379_22414380	292	0.56699	280	0.554455	0.698274
chr5_156084717_156093896 chr11_101565794_101575259 chr22_18926187_18935307	524	0.783259	270	0.767045	0.604082							chr5_156084717_156093896 chr10_27182399_27183380 chr11_101565794_101575259	522	0.780269	435	0.861386	0.00047016	chr3_112743479_112752282 chr12_58721242_58730698 chr19_22414379_22414380	336	0.502242	233	0.47166	0.316742																			chr3_112743479_112752282 chr19_22414379_22414380 chr22_18926187_18935307	292	0.56699	280	0.554455	0.698274
chr5_156084717_156093896 chr10_27182399_27183380 chr11_101565794_101575259	522	0.780269	269	0.764205	0.607657							chr5_156084717_156093896 chr11_101565794_101575259 chr22_18926187_18935307	524	0.783259	436	0.863366	0.000515079	chr3_112743479_112752282 chr6_57623896_57628704 chr12_55727215_55728183	427	0.638266	301	0.609312	0.32667																			chr5_156084717_156093896 chr10_27182399_27183380 chr19_22414379_22414380	292	0.56699	280	0.554455	0.698274
chr3_185280336_185289515 chr6_78427019_78436083 chr11_101565794_101575259	514	0.768311	265	0.752841	0.62844							chr3_112743479_112752282 chr6_78427019_78436083 chr11_101565794_101575259	504	0.753363	423	0.837624	0.000538612	chr6_78427019_78436083 chr10_27182399_27183380 chr12_55727215_55728183	454	0.678625	322	0.651822	0.350861																			chr10_27182399_27183380 chr19_22414379_22414380 chr22_18926187_18935307	292	0.56699	280	0.554455	0.698274
chr3_185280336_185289515 chr5_156084717_156093896 chr11_101565794_101575259	525	0.784753	271	0.769886	0.631724							chr3_185280336_185289515 chr5_156084717_156093896 chr11_101565794_101575259	525	0.784753	436	0.863366	0.000638225	chr5_156084717_156093896 chr6_57623896_57628704 chr12_55727215_55728183	433	0.647235	308	0.623482	0.41922																			chr3_112743479_112752282 chr3_185280336_185289515 chr19_22414379_22414380	292	0.56699	281	0.556436	0.739815
chr10_27182399_27183380 chr11_101565794_101575259 chr22_18926187_18935307	521	0.778774	269	0.764205	0.641042							chr5_156084717_156093896 chr6_78427019_78436083 chr22_18926187_18935307	618	0.923767	489	0.968317	0.00132359	chr3_185280336_185289515 chr6_57623896_57628704 chr12_55727215_55728183	434	0.648729	309	0.625506	0.426317																			chr3_185280336_185289515 chr10_27182399_27183380 chr19_22414379_22414380	292	0.56699	281	0.556436	0.739815
chr3_185280336_185289515 chr4_69463709_69469223 chr10_27182399_27183380	600	0.896861	312	0.886364	0.647931							chr6_78427019_78436083 chr10_27182399_27183380 chr11_101565794_101575259	512	0.765321	424	0.839604	0.00202247	chr6_57623896_57628704 chr12_55727215_55728183 chr22_18926187_18935307	434	0.648729	309	0.625506	0.426317																			chr3_112743479_112752282 chr10_27182399_27183380 chr19_22414379_22414380	291	0.565049	281	0.556436	0.784721
chr5_156084717_156093896 chr12_58721242_58730698 chr19_22414379_22414380	340	0.508221	173	0.491477	0.648645							chr3_185280336_185289515 chr6_78427019_78436083 chr11_101565794_101575259	514	0.768311	425	0.841584	0.00220626	chr6_57623896_57628704 chr10_27182399_27183380 chr12_55727215_55728183	431	0.644245	308	0.623482	0.477919																			chr3_112743479_112752282 chr3_185280336_185289515 chr10_27182399_27183380	513	0.996117	503	0.99604	0.984325
chr12_58721242_58730698 chr19_22414379_22414380 chr22_18926187_18935307	340	0.508221	173	0.491477	0.648645							chr6_78427019_78436083 chr11_101565794_101575259 chr22_18926187_18935307	514	0.768311	425	0.841584	0.00220626	chr5_156084717_156093896 chr12_58721242_58730698 chr19_22414379_22414380	340	0.508221	241	0.487854	0.501763
chr10_27182399_27183380 chr12_58721242_58730698 chr19_22414379_22414380	338	0.505232	172	0.488636	0.649515							chr5_156084717_156093896 chr6_78427019_78436083 chr11_101565794_101575259	514	0.768311	424	0.839604	0.00295643	chr12_58721242_58730698 chr19_22414379_22414380 chr22_18926187_18935307	340	0.508221	242	0.489879	0.544521
chr3_185280336_185289515 chr11_101565794_101575259 chr22_18926187_18935307	524	0.783259	271	0.769886	0.6581							chr4_69463709_69469223 chr5_156084717_156093896 chr22_18926187_18935307	606	0.90583	429	0.849505	0.00358766	chr10_27182399_27183380 chr12_58721242_58730698 chr19_22414379_22414380	338	0.505232	241	0.487854	0.564347
chr3_185280336_185289515 chr10_27182399_27183380 chr11_101565794_101575259	522	0.780269	270	0.767045	0.661334							chr3_185280336_185289515 chr4_69463709_69469223 chr5_156084717_156093896	605	0.904335	430	0.851485	0.00633632	chr3_185280336_185289515 chr12_58721242_58730698 chr19_22414379_22414380	338	0.505232	242	0.489879	0.609318
chr4_69463709_69469223 chr11_101565794_101575259 chr12_55727215_55728183	373	0.557549	191	0.542614	0.677753							chr3_185280336_185289515 chr4_69463709_69469223 chr22_18926187_18935307	605	0.904335	430	0.851485	0.00633632	chr6_78427019_78436083 chr12_58721242_58730698 chr19_22414379_22414380	336	0.502242	242	0.489879	0.679359
chr3_185280336_185289515 chr12_58721242_58730698 chr19_22414379_22414380	338	0.505232	173	0.491477	0.704176							chr4_69463709_69469223 chr6_78427019_78436083 chr22_18926187_18935307	591	0.883408	419	0.829703	0.0098204	chr6_57623896_57628704 chr6_78427019_78436083 chr12_55727215_55728183	420	0.627803	308	0.623482	0.880344
chr3_112743479_112752282 chr12_58721242_58730698 chr19_22414379_22414380	336	0.502242	172	0.488636	0.704953							chr4_69463709_69469223 chr5_156084717_156093896 chr6_78427019_78436083	590	0.881913	419	0.829703	0.0123283
chr3_112743479_112752282 chr4_69463709_69469223 chr5_156084717_156093896	595	0.889387	311	0.883523	0.801391							chr4_69463709_69469223 chr5_156084717_156093896 chr10_27182399_27183380	601	0.898356	429	0.849505	0.0130369
chr3_112743479_112752282 chr4_69463709_69469223 chr22_18926187_18935307	595	0.889387	311	0.883523	0.801391							chr4_69463709_69469223 chr10_27182399_27183380 chr22_18926187_18935307	601	0.898356	429	0.849505	0.0130369
chr3_112743479_112752282 chr4_69463709_69469223 chr6_78427019_78436083	579	0.865471	303	0.860795	0.857725							chr3_185280336_185289515 chr4_69463709_69469223 chr6_78427019_78436083	589	0.880419	420	0.831683	0.0195669
chr3_112743479_112752282 chr3_185280336_185289515 chr4_69463709_69469223	595	0.889387	312	0.886364	0.903727							chr3_185280336_185289515 chr4_69463709_69469223 chr10_27182399_27183380	600	0.896861	430	0.851485	0.0212678
chr3_112743479_112752282 chr6_78427019_78436083 chr11_101565794_101575259	504	0.753363	264	0.75	0.922537							chr4_69463709_69469223 chr6_78427019_78436083 chr10_27182399_27183380	587	0.877429	419	0.829703	0.023229
chr3_112743479_112752282 chr5_156084717_156093896 chr11_101565794_101575259	515	0.769806	270	0.767045	0.934332							chr3_112743479_112752282 chr4_69463709_69469223 chr5_156084717_156093896	595	0.889387	428	0.847525	0.0376267
chr3_112743479_112752282 chr11_101565794_101575259 chr22_18926187_18935307	514	0.768311	270	0.767045	0.974282							chr3_112743479_112752282 chr4_69463709_69469223 chr22_18926187_18935307	595	0.889387	428	0.847525	0.0376267
chr3_112743479_112752282 chr10_27182399_27183380 chr11_101565794_101575259	512	0.765321	269	0.764205	0.97516							chr3_112743479_112752282 chr3_185280336_185289515 chr4_69463709_69469223	595	0.889387	429	0.849505	0.0472187
chr3_112743479_112752282 chr4_69463709_69469223 chr10_27182399_27183380	591	0.883408	311	0.883523	0.997677							chr3_112743479_112752282 chr4_69463709_69469223 chr6_78427019_78436083	579	0.865471	418	0.827723	0.0810056
chr3_112743479_112752282 chr3_185280336_185289515 chr11_101565794_101575259	515	0.769806	271	0.769886	0.997677							chr3_112743479_112752282 chr4_69463709_69469223 chr10_27182399_27183380	591	0.883408	429	0.849505	0.0971056
												chr4_69463709_69469223 chr6_57623896_57628704 chr12_55727215_55728183	416	0.621824	336	0.665347	0.135513
												chr4_69463709_69469223 chr11_101565794_101575259 chr12_55727215_55728183	373	0.557549	301	0.59604	0.203456
												chr4_69463709_69469223 chr6_57623896_57628704 chr11_101565794_101575259	466	0.696562	369	0.730693	0.21871
												chr6_78427019_78436083 chr12_58721242_58730698 chr19_22414379_22414380	336	0.502242	237	0.469307	0.28534
												chr5_156084717_156093896 chr12_58721242_58730698 chr19_22414379_22414380	340	0.508221	241	0.477228	0.314804
												chr12_58721242_58730698 chr19_22414379_22414380 chr22_18926187_18935307	340	0.508221	241	0.477228	0.314804
												chr3_185280336_185289515 chr12_58721242_58730698 chr19_22414379_22414380	338	0.505232	242	0.479208	0.40248
												chr10_27182399_27183380 chr12_58721242_58730698 chr19_22414379_22414380	338	0.505232	242	0.479208	0.40248
												chr3_112743479_112752282 chr12_58721242_58730698 chr19_22414379_22414380	336	0.502242	242	0.479208	0.461894
												chr4_69463709_69469223 chr6_78427019_78436083 chr11_101565794_101575259	495	0.73991	366	0.724752	0.594238
												chr4_69463709_69469223 chr5_156084717_156093896 chr11_101565794_101575259	505	0.754858	374	0.740594	0.609102
												chr3_185280336_185289515 chr4_69463709_69469223 chr11_101565794_101575259	505	0.754858	375	0.742574	0.663386
												chr4_69463709_69469223 chr10_27182399_27183380 chr11_101565794_101575259	503	0.751868	374	0.740594	0.691941
												chr3_112743479_112752282 chr4_69463709_69469223 chr12_55727215_55728183	445	0.665172	342	0.677228	0.693265
												chr4_69463709_69469223 chr11_101565794_101575259 chr22_18926187_18935307	504	0.753363	375	0.742574	0.700812
												chr3_112743479_112752282 chr4_69463709_69469223 chr6_57623896_57628704	550	0.822123	419	0.829703	0.762499
												chr4_69463709_69469223 chr6_78427019_78436083 chr12_55727215_55728183	441	0.659193	337	0.667327	0.796698
												chr4_69463709_69469223 chr10_27182399_27183380 chr12_55727215_55728183	450	0.672646	343	0.679208	0.836925
												chr4_69463709_69469223 chr5_156084717_156093896 chr12_55727215_55728183	452	0.675635	344	0.681188	0.86301
												chr4_69463709_69469223 chr5_156084717_156093896 chr6_57623896_57628704	559	0.835575	420	0.831683	0.8795
												chr3_185280336_185289515 chr4_69463709_69469223 chr12_55727215_55728183	453	0.67713	344	0.681188	0.900619
												chr4_69463709_69469223 chr6_57623896_57628704 chr6_78427019_78436083	545	0.814649	410	0.811881	0.919239
												chr4_69463709_69469223 chr6_57623896_57628704 chr22_18926187_18935307	558	0.834081	420	0.831683	0.925372
												chr4_69463709_69469223 chr12_55727215_55728183 chr22_18926187_18935307	454	0.678625	344	0.681188	0.935005
												chr3_112743479_112752282 chr4_69463709_69469223 chr11_101565794_101575259	495	0.73991	373	0.738614	0.966423
												chr4_69463709_69469223 chr6_57623896_57628704 chr10_27182399_27183380	556	0.831091	420	0.831683	0.981844
												chr3_185280336_185289515 chr4_69463709_69469223 chr6_57623896_57628704	558	0.834081	421	0.833663	0.984823
[truncated: 10 more columns]

## Sheet: n=4
		AFR		AMR				AFR		EAS				AFR		EUR				AFR		SAS				AMR		EAS				AMR		EUR				AMR		SAS				EAS		EUR
HERV-K combination	#	%	#	%	p	HERV-K combination	#	%	#	%	p	HERV-K combination	#	%	#	%	p	HERV-K combination	#	%	#	%	p	HERV-K combination	#	%	#	%	p	HERV-K combination	#	%	#	%	p	HERV-K combination	#	%	#	%	p	HERV-K combination	#	%	#	%	p	HERV-K combination	#
chr4_69463709_69469223 chr7_4622057_4640031 chr19_22414379_22414380 chr22_18926187_18935307	338	0.505232	43	0.122159	1.39767e-30	chr3_185280336_185289515 chr4_69463709_69469223 chr5_156084717_156093896 chr11_101565794_101575259	497	0.7429	9	0.0174757	1.91034e-135	chr1_75842771_75849143 chr3_112743479_112752282 chr6_57623896_57628704 chr12_58721242_58730698	95	0.142003	299	0.592079	1.83818e-56	chr1_75842771_75849143 chr3_185280336_185289515 chr6_78427019_78436083 chr10_27182399_27183380	162	0.242152	329	0.665992	1.01833e-44	chr3_112743479_112752282 chr3_185280336_185289515 chr5_156084717_156093896 chr11_101565794_101575259	270	0.767045	36	0.0699029	5.87761e-97	chr3_112743479_112752282 chr3_185280336_185289515 chr11_101565794_101575259 chr12_58721242_58730698	213	0.605114	383	0.758416	3.27772e-05	chr3_112743479_112752282 chr3_185280336_185289515 chr4_69463709_69469223 chr5_156084717_156093896	311	0.883523	292	0.591093	4.54177e-18	chr3_185280336_185289515 chr5_156084717_156093896 chr11_101565794_101575259 chr22_18926187_18935307	36	0.0699029	436	0.863366	5.19858e-140	chr1_75842771_75849143 chr3_185280336_185289515 chr6_78427019_78436083 chr22_18926187_18935307	31
chr3_185280336_185289515 chr4_69463709_69469223 chr7_4622057_4640031 chr19_22414379_22414380	335	0.500747	44	0.125	9.49484e-30	chr3_185280336_185289515 chr4_69463709_69469223 chr11_101565794_101575259 chr22_18926187_18935307	496	0.741405	9	0.0174757	1.97643e-135	chr1_75842771_75849143 chr3_185280336_185289515 chr6_57623896_57628704 chr12_58721242_58730698	95	0.142003	299	0.592079	1.83818e-56	chr1_75842771_75849143 chr3_185280336_185289515 chr6_78427019_78436083 chr22_18926187_18935307	165	0.246637	330	0.668016	2.14755e-44	chr3_112743479_112752282 chr3_185280336_185289515 chr11_101565794_101575259 chr22_18926187_18935307	270	0.767045	36	0.0699029	5.87761e-97	chr3_112743479_112752282 chr11_101565794_101575259 chr12_58721242_58730698 chr22_18926187_18935307	213	0.605114	383	0.758416	3.27772e-05	chr3_112743479_112752282 chr3_185280336_185289515 chr4_69463709_69469223 chr10_27182399_27183380	311	0.883523	293	0.593117	4.54177e-18	chr3_185280336_185289515 chr10_27182399_27183380 chr11_101565794_101575259 chr22_18926187_18935307	36	0.0699029	436	0.863366	5.19858e-140	chr1_75842771_75849143 chr3_185280336_185289515 chr6_78427019_78436083 chr10_27182399_27183380	31
chr7_4622057_4640031 chr10_27182399_27183380 chr19_22414379_22414380 chr22_18926187_18935307	353	0.527653	56	0.159091	5.9868e-28	chr4_69463709_69469223 chr5_156084717_156093896 chr11_101565794_101575259 chr22_18926187_18935307	496	0.741405	9	0.0174757	1.97643e-135	chr1_75842771_75849143 chr6_57623896_57628704 chr10_27182399_27183380 chr12_58721242_58730698	95	0.142003	299	0.592079	1.83818e-56	chr1_75842771_75849143 chr6_78427019_78436083 chr10_27182399_27183380 chr22_18926187_18935307	165	0.246637	329	0.665992	3.66448e-44	chr3_185280336_185289515 chr5_156084717_156093896 chr11_101565794_101575259 chr22_18926187_18935307	270	0.767045	36	0.0699029	5.87761e-97	chr3_185280336_185289515 chr5_156084717_156093896 chr11_101565794_101575259 chr12_58721242_58730698	213	0.605114	383	0.758416	3.27772e-05	chr3_112743479_112752282 chr3_185280336_185289515 chr4_69463709_69469223 chr22_18926187_18935307	311	0.883523	294	0.595142	4.54177e-18	chr3_112743479_112752282 chr3_185280336_185289515 chr10_27182399_27183380 chr11_101565794_101575259	36	0.0699029	435	0.861386	6.76475e-140	chr1_75842771_75849143 chr3_185280336_185289515 chr10_27182399_27183380 chr22_18926187_18935307	31
chr6_78427019_78436083 chr7_4622057_4640031 chr19_22414379_22414380 chr22_18926187_18935307	345	0.515695	53	0.150568	8.24099e-28	chr3_185280336_185289515 chr4_69463709_69469223 chr10_27182399_27183380 chr11_101565794_101575259	495	0.73991	9	0.0174757	3.66843e-135	chr1_75842771_75849143 chr3_112743479_112752282 chr3_185280336_185289515 chr12_58721242_58730698	104	0.155456	306	0.605941	8.68663e-56	chr1_75842771_75849143 chr3_185280336_185289515 chr5_156084717_156093896 chr6_78427019_78436083	165	0.246637	328	0.663968	7.00381e-44	chr3_112743479_112752282 chr3_185280336_185289515 chr4_69463709_69469223 chr11_101565794_101575259	238	0.676136	9	0.0174757	5.87761e-97	chr3_185280336_185289515 chr10_27182399_27183380 chr11_101565794_101575259 chr12_58721242_58730698	213	0.605114	384	0.760396	3.27772e-05	chr3_112743479_112752282 chr4_69463709_69469223 chr5_156084717_156093896 chr10_27182399_27183380	310	0.880682	291	0.589069	4.54177e-18	chr3_112743479_112752282 chr3_185280336_185289515 chr11_101565794_101575259 chr22_18926187_18935307	36	0.0699029	435	0.861386	6.76475e-140	chr1_75842771_75849143 chr6_78427019_78436083 chr10_27182399_27183380 chr22_18926187_18935307	31
chr3_185280336_185289515 chr7_4622057_4640031 chr19_22414379_22414380 chr22_18926187_18935307	353	0.527653	57	0.161932	8.65466e-28	chr4_69463709_69469223 chr5_156084717_156093896 chr10_27182399_27183380 chr11_101565794_101575259	495	0.73991	9	0.0174757	3.66843e-135	chr1_75842771_75849143 chr3_112743479_112752282 chr10_27182399_27183380 chr12_58721242_58730698	104	0.155456	306	0.605941	8.68663e-56	chr1_75842771_75849143 chr3_185280336_185289515 chr10_27182399_27183380 chr22_18926187_18935307	167	0.249626	329	0.665992	1.05247e-43	chr3_185280336_185289515 chr4_69463709_69469223 chr5_156084717_156093896 chr11_101565794_101575259	238	0.676136	9	0.0174757	5.87761e-97	chr5_156084717_156093896 chr11_101565794_101575259 chr12_58721242_58730698 chr22_18926187_18935307	213	0.605114	383	0.758416	3.27772e-05	chr3_112743479_112752282 chr4_69463709_69469223 chr5_156084717_156093896 chr22_18926187_18935307	310	0.880682	292	0.591093	4.54177e-18	chr3_112743479_112752282 chr10_27182399_27183380 chr11_101565794_101575259 chr22_18926187_18935307	36	0.0699029	435	0.861386	6.76475e-140	chr1_75842771_75849143 chr3_185280336_185289515 chr5_156084717_156093896 chr6_78427019_78436083	31
chr5_156084717_156093896 chr7_4622057_4640031 chr19_22414379_22414380 chr22_18926187_18935307	353	0.527653	57	0.161932	8.65466e-28	chr4_69463709_69469223 chr10_27182399_27183380 chr11_101565794_101575259 chr22_18926187_18935307	494	0.738416	9	0.0174757	9.42556e-135	chr1_75842771_75849143 chr3_185280336_185289515 chr10_27182399_27183380 chr12_58721242_58730698	104	0.155456	306	0.605941	8.68663e-56	chr1_75842771_75849143 chr5_156084717_156093896 chr6_78427019_78436083 chr10_27182399_27183380	165	0.246637	327	0.661943	1.1847e-43	chr3_185280336_185289515 chr4_69463709_69469223 chr10_27182399_27183380 chr11_101565794_101575259	238	0.676136	9	0.0174757	5.87761e-97	chr10_27182399_27183380 chr11_101565794_101575259 chr12_58721242_58730698 chr22_18926187_18935307	213	0.605114	384	0.760396	3.27772e-05	chr3_112743479_112752282 chr4_69463709_69469223 chr10_27182399_27183380 chr22_18926187_18935307	310	0.880682	293	0.593117	5.92735e-18	chr3_185280336_185289515 chr5_156084717_156093896 chr10_27182399_27183380 chr11_101565794_101575259	36	0.0699029	435	0.861386	6.76475e-140	chr1_75842771_75849143 chr3_185280336_185289515 chr5_156084717_156093896 chr22_18926187_18935307	31
chr6_78427019_78436083 chr7_4622057_4640031 chr10_27182399_27183380 chr19_22414379_22414380	341	0.509716	53	0.150568	3.0927e-27	chr3_112743479_112752282 chr3_185280336_185289515 chr4_69463709_69469223 chr11_101565794_101575259	487	0.727952	9	0.0174757	1.24263e-131	chr1_75842771_75849143 chr5_156084717_156093896 chr6_57623896_57628704 chr12_58721242_58730698	97	0.144993	298	0.590099	1.65093e-55	chr1_75842771_75849143 chr5_156084717_156093896 chr6_78427019_78436083 chr22_18926187_18935307	168	0.251121	328	0.663968	4.12945e-43	chr3_185280336_185289515 chr4_69463709_69469223 chr11_101565794_101575259 chr22_18926187_18935307	238	0.676136	9	0.0174757	5.87761e-97	chr3_112743479_112752282 chr5_156084717_156093896 chr11_101565794_101575259 chr12_58721242_58730698	212	0.602273	382	0.756436	3.27772e-05	chr3_112743479_112752282 chr3_185280336_185289515 chr4_69463709_69469223 chr6_57623896_57628704	303	0.860795	281	0.568826	7.60381e-18	chr5_156084717_156093896 chr10_27182399_27183380 chr11_101565794_101575259 chr22_18926187_18935307	36	0.0699029	435	0.861386	6.76475e-140	chr1_75842771_75849143 chr5_156084717_156093896 chr6_78427019_78436083 chr22_18926187_18935307	31
chr3_185280336_185289515 chr7_4622057_4640031 chr10_27182399_27183380 chr19_22414379_22414380	349	0.521674	57	0.161932	3.82773e-27	chr3_112743479_112752282 chr4_69463709_69469223 chr5_156084717_156093896 chr11_101565794_101575259	487	0.727952	9	0.0174757	1.24263e-131	chr1_75842771_75849143 chr6_57623896_57628704 chr12_58721242_58730698 chr22_18926187_18935307	98	0.146487	298	0.590099	3.99723e-55	chr1_75842771_75849143 chr3_112743479_112752282 chr3_185280336_185289515 chr6_78427019_78436083	161	0.240658	321	0.649798	8.79762e-43	chr3_112743479_112752282 chr3_185280336_185289515 chr6_57623896_57628704 chr11_101565794_101575259	264	0.75	31	0.0601942	8.8624e-97	chr3_112743479_112752282 chr10_27182399_27183380 chr11_101565794_101575259 chr12_58721242_58730698	212	0.602273	383	0.758416	3.27772e-05	chr3_112743479_112752282 chr4_69463709_69469223 chr5_156084717_156093896 chr6_57623896_57628704	302	0.857955	279	0.564777	7.60381e-18	chr3_112743479_112752282 chr3_185280336_185289515 chr5_156084717_156093896 chr11_101565794_101575259	36	0.0699029	434	0.859406	2.14465e-139	chr1_75842771_75849143 chr3_185280336_185289515 chr5_156084717_156093896 chr10_27182399_27183380	31
chr5_156084717_156093896 chr7_4622057_4640031 chr10_27182399_27183380 chr19_22414379_22414380	349	0.521674	57	0.161932	3.82773e-27	chr3_185280336_185289515 chr4_69463709_69469223 chr6_78427019_78436083 chr11_101565794_101575259	487	0.727952	9	0.0174757	1.24263e-131	chr1_75842771_75849143 chr3_112743479_112752282 chr5_156084717_156093896 chr12_58721242_58730698	106	0.158445	305	0.60396	8.4844e-55	chr1_75842771_75849143 chr3_185280336_185289515 chr5_156084717_156093896 chr10_27182399_27183380	168	0.251121	327	0.661943	8.79762e-43	chr3_185280336_185289515 chr5_156084717_156093896 chr6_57623896_57628704 chr11_101565794_101575259	264	0.75	31	0.0601942	8.8624e-97	chr5_156084717_156093896 chr10_27182399_27183380 chr11_101565794_101575259 chr12_58721242_58730698	212	0.602273	383	0.758416	3.27772e-05	chr3_112743479_112752282 chr4_69463709_69469223 chr6_57623896_57628704 chr10_27182399_27183380	302	0.857955	280	0.566802	1.01178e-17	chr3_112743479_112752282 chr5_156084717_156093896 chr10_27182399_27183380 chr11_101565794_101575259	36	0.0699029	434	0.859406	2.14465e-139	chr1_75842771_75849143 chr5_156084717_156093896 chr6_78427019_78436083 chr10_27182399_27183380	31
chr3_112743479_112752282 chr7_4622057_4640031 chr19_22414379_22414380 chr22_18926187_18935307	348	0.520179	57	0.161932	5.50305e-27	chr4_69463709_69469223 chr5_156084717_156093896 chr6_78427019_78436083 chr11_101565794_101575259	487	0.727952	9	0.0174757	1.24263e-131	chr1_75842771_75849143 chr3_185280336_185289515 chr5_156084717_156093896 chr12_58721242_58730698	106	0.158445	305	0.60396	8.4844e-55	chr1_75842771_75849143 chr3_112743479_112752282 chr6_78427019_78436083 chr10_27182399_27183380	161	0.240658	320	0.647773	1.97267e-42	chr3_185280336_185289515 chr6_57623896_57628704 chr11_101565794_101575259 chr22_18926187_18935307	264	0.75	31	0.0601942	8.8624e-97	chr6_57623896_57628704 chr10_27182399_27183380 chr11_101565794_101575259 chr12_58721242_58730698	208	0.590909	377	0.746535	3.27772e-05	chr3_112743479_112752282 chr4_69463709_69469223 chr6_57623896_57628704 chr22_18926187_18935307	302	0.857955	281	0.568826	1.13753e-17	chr3_112743479_112752282 chr5_156084717_156093896 chr11_101565794_101575259 chr22_18926187_18935307	36	0.0699029	434	0.859406	2.14465e-139	chr1_75842771_75849143 chr5_156084717_156093896 chr10_27182399_27183380 chr22_18926187_18935307	31
chr3_185280336_185289515 chr5_156084717_156093896 chr7_4622057_4640031 chr19_22414379_22414380	349	0.521674	58	0.164773	7.60141e-27	chr4_69463709_69469223 chr6_78427019_78436083 chr11_101565794_101575259 chr22_18926187_18935307	487	0.727952	9	0.0174757	1.24263e-131	chr1_75842771_75849143 chr5_156084717_156093896 chr10_27182399_27183380 chr12_58721242_58730698	106	0.158445	305	0.60396	8.4844e-55	chr1_75842771_75849143 chr5_156084717_156093896 chr10_27182399_27183380 chr22_18926187_18935307	170	0.254111	327	0.661943	3.05191e-42	chr3_112743479_112752282 chr4_69463709_69469223 chr5_156084717_156093896 chr11_101565794_101575259	237	0.673295	9	0.0174757	8.8624e-97	chr3_185280336_185289515 chr6_78427019_78436083 chr11_101565794_101575259 chr12_58721242_58730698	207	0.588068	376	0.744554	3.27772e-05	chr3_112743479_112752282 chr3_185280336_185289515 chr4_69463709_69469223 chr12_55727215_55728183	247	0.701705	192	0.388664	1.13753e-17	chr3_185280336_185289515 chr6_57623896_57628704 chr11_101565794_101575259 chr22_18926187_18935307	31	0.0601942	428	0.847525	3.28613e-139	chr1_75842771_75849143 chr3_112743479_112752282 chr3_185280336_185289515 chr6_78427019_78436083	31
chr3_185280336_185289515 chr6_78427019_78436083 chr7_4622057_4640031 chr19_22414379_22414380	340	0.508221	54	0.153409	7.60141e-27	chr3_112743479_112752282 chr4_69463709_69469223 chr11_101565794_101575259 chr22_18926187_18935307	486	0.726457	9	0.0174757	3.1587e-131	chr1_75842771_75849143 chr6_57623896_57628704 chr6_78427019_78436083 chr12_58721242_58730698	96	0.143498	295	0.584158	8.4844e-55	chr1_75842771_75849143 chr3_185280336_185289515 chr5_156084717_156093896 chr22_18926187_18935307	172	0.2571	328	0.663968	5.1182e-42	chr3_112743479_112752282 chr4_69463709_69469223 chr10_27182399_27183380 chr11_101565794_101575259	237	0.673295	9	0.0174757	8.8624e-97	chr6_78427019_78436083 chr11_101565794_101575259 chr12_58721242_58730698 chr22_18926187_18935307	207	0.588068	376	0.744554	3.27772e-05	chr3_112743479_112752282 chr4_69463709_69469223 chr5_156084717_156093896 chr12_55727215_55728183	246	0.698864	191	0.38664	1.13753e-17	chr3_185280336_185289515 chr5_156084717_156093896 chr6_57623896_57628704 chr11_101565794_101575259	31	0.0601942	427	0.845545	1.05791e-138	chr1_75842771_75849143 chr3_112743479_112752282 chr3_185280336_185289515 chr22_18926187_18935307	31
chr5_156084717_156093896 chr6_78427019_78436083 chr7_4622057_4640031 chr19_22414379_22414380	340	0.508221	54	0.153409	7.60141e-27	chr4_69463709_69469223 chr6_78427019_78436083 chr10_27182399_27183380 chr11_101565794_101575259	486	0.726457	9	0.0174757	3.1587e-131	chr1_75842771_75849143 chr3_112743479_112752282 chr12_58721242_58730698 chr22_18926187_18935307	107	0.15994	305	0.60396	1.60238e-54	chr1_75842771_75849143 chr3_112743479_112752282 chr6_78427019_78436083 chr22_18926187_18935307	164	0.245142	321	0.649798	6.19645e-42	chr3_112743479_112752282 chr4_69463709_69469223 chr11_101565794_101575259 chr22_18926187_18935307	237	0.673295	9	0.0174757	8.8624e-97	chr3_112743479_112752282 chr6_78427019_78436083 chr11_101565794_101575259 chr12_58721242_58730698	206	0.585227	375	0.742574	3.27772e-05	chr3_112743479_112752282 chr4_69463709_69469223 chr10_27182399_27183380 chr12_55727215_55728183	246	0.698864	191	0.38664	1.13753e-17	chr3_185280336_185289515 chr6_57623896_57628704 chr10_27182399_27183380 chr11_101565794_101575259	31	0.0601942	427	0.845545	1.05791e-138	chr1_75842771_75849143 chr3_112743479_112752282 chr6_78427019_78436083 chr22_18926187_18935307	31
chr3_112743479_112752282 chr7_4622057_4640031 chr10_27182399_27183380 chr19_22414379_22414380	345	0.515695	57	0.161932	1.58461e-26	chr3_112743479_112752282 chr4_69463709_69469223 chr10_27182399_27183380 chr11_101565794_101575259	485	0.724963	9	0.0174757	8.78328e-131	chr1_75842771_75849143 chr3_185280336_185289515 chr12_58721242_58730698 chr22_18926187_18935307	107	0.15994	305	0.60396	1.60238e-54	chr1_75842771_75849143 chr3_185280336_185289515 chr6_57623896_57628704 chr6_78427019_78436083	153	0.2287	311	0.629555	9.3963e-42	chr4_69463709_69469223 chr5_156084717_156093896 chr10_27182399_27183380 chr11_101565794_101575259	237	0.673295	9	0.0174757	8.8624e-97	chr5_156084717_156093896 chr6_78427019_78436083 chr11_101565794_101575259 chr12_58721242_58730698	206	0.585227	375	0.742574	3.27772e-05	chr3_112743479_112752282 chr4_69463709_69469223 chr12_55727215_55728183 chr22_18926187_18935307	246	0.698864	192	0.388664	1.74586e-17	chr5_156084717_156093896 chr6_57623896_57628704 chr11_101565794_101575259 chr22_18926187_18935307	31	0.0601942	427	0.845545	1.05791e-138	chr1_75842771_75849143 chr3_112743479_112752282 chr3_185280336_185289515 chr10_27182399_27183380	31
chr3_112743479_112752282 chr3_185280336_185289515 chr7_4622057_4640031 chr19_22414379_22414380	344	0.5142	58	0.164773	5.76168e-26	chr3_112743479_112752282 chr4_69463709_69469223 chr6_78427019_78436083 chr11_101565794_101575259	477	0.713004	9	0.0174757	4.73425e-127	chr1_75842771_75849143 chr10_27182399_27183380 chr12_58721242_58730698 chr22_18926187_18935307	107	0.15994	305	0.60396	1.60238e-54	chr1_75842771_75849143 chr3_112743479_112752282 chr3_185280336_185289515 chr10_27182399_27183380	164	0.245142	320	0.647773	1.32591e-41	chr4_69463709_69469223 chr5_156084717_156093896 chr11_101565794_101575259 chr22_18926187_18935307	237	0.673295	9	0.0174757	8.8624e-97	chr6_78427019_78436083 chr10_27182399_27183380 chr11_101565794_101575259 chr12_58721242_58730698	206	0.585227	376	0.744554	3.27772e-05	chr3_112743479_112752282 chr4_69463709_69469223 chr6_57623896_57628704 chr12_55727215_55728183	241	0.684659	186	0.376518	2.90072e-17	chr6_57623896_57628704 chr10_27182399_27183380 chr11_101565794_101575259 chr22_18926187_18935307	31	0.0601942	427	0.845545	1.05791e-138	chr1_75842771_75849143 chr3_112743479_112752282 chr6_78427019_78436083 chr10_27182399_27183380	31
chr3_112743479_112752282 chr5_156084717_156093896 chr7_4622057_4640031 chr19_22414379_22414380	344	0.5142	58	0.164773	5.76168e-26	chr3_185280336_185289515 chr5_156084717_156093896 chr11_101565794_101575259 chr22_18926187_18935307	516	0.7713	36	0.0699029	1.14065e-125	chr1_75842771_75849143 chr3_112743479_112752282 chr6_78427019_78436083 chr12_58721242_58730698	104	0.155456	302	0.59802	1.60238e-54	chr1_75842771_75849143 chr6_57623896_57628704 chr6_78427019_78436083 chr10_27182399_27183380	153	0.2287	310	0.62753	2.01254e-41	chr4_69463709_69469223 chr10_27182399_27183380 chr11_101565794_101575259 chr22_18926187_18935307	237	0.673295	9	0.0174757	8.8624e-97	chr1_75842771_75849143 chr3_185280336_185289515 chr6_78427019_78436083 chr12_58721242_58730698	152	0.431818	302	0.59802	3.27772e-05	chr3_185280336_185289515 chr4_69463709_69469223 chr5_156084717_156093896 chr10_27182399_27183380	311	0.883523	303	0.61336	1.0651e-16	chr3_112743479_112752282 chr3_185280336_185289515 chr6_57623896_57628704 chr11_101565794_101575259	31	0.0601942	426	0.843564	3.647e-138	chr1_75842771_75849143 chr3_112743479_112752282 chr10_27182399_27183380 chr22_18926187_18935307	31
chr3_112743479_112752282 chr6_78427019_78436083 chr7_4622057_4640031 chr19_22414379_22414380	335	0.500747	54	0.153409	5.76168e-26	chr3_185280336_185289515 chr5_156084717_156093896 chr10_27182399_27183380 chr11_101565794_101575259	514	0.768311	36	0.0699029	1.08864e-124	chr1_75842771_75849143 chr3_185280336_185289515 chr6_78427019_78436083 chr12_58721242_58730698	104	0.155456	302	0.59802	1.60238e-54	chr1_75842771_75849143 chr3_112743479_112752282 chr5_156084717_156093896 chr6_78427019_78436083	164	0.245142	319	0.645749	2.87616e-41	chr3_112743479_112752282 chr3_185280336_185289515 chr10_27182399_27183380 chr11_101565794_101575259	269	0.764205	36	0.0699029	9.06713e-97	chr1_75842771_75849143 chr3_112743479_112752282 chr6_78427019_78436083 chr12_58721242_58730698	151	0.428977	302	0.59802	3.27772e-05	chr3_185280336_185289515 chr4_69463709_69469223 chr5_156084717_156093896 chr12_55727215_55728183	247	0.701705	198	0.40081	1.37531e-16	chr3_112743479_112752282 chr6_57623896_57628704 chr10_27182399_27183380 chr11_101565794_101575259	31	0.0601942	426	0.843564	3.647e-138	chr1_75842771_75849143 chr3_185280336_185289515 chr6_57623896_57628704 chr6_78427019_78436083	25
chr1_75842771_75849143 chr3_185280336_185289515 chr6_57623896_57628704 chr10_27182399_27183380	155	0.231689	192	0.545455	2.56707e-22	chr3_185280336_185289515 chr10_27182399_27183380 chr11_101565794_101575259 chr22_18926187_18935307	513	0.766816	36	0.0699029	3.08462e-124	chr1_75842771_75849143 chr6_78427019_78436083 chr10_27182399_27183380 chr12_58721242_58730698	105	0.156951	302	0.59802	3.93266e-54	chr1_75842771_75849143 chr3_112743479_112752282 chr10_27182399_27183380 chr22_18926187_18935307	166	0.248132	320	0.647773	5.05226e-41	chr3_112743479_112752282 chr5_156084717_156093896 chr11_101565794_101575259 chr22_18926187_18935307	269	0.764205	36	0.0699029	9.06713e-97	chr1_75842771_75849143 chr6_78427019_78436083 chr10_27182399_27183380 chr12_58721242_58730698	151	0.428977	302	0.59802	3.27772e-05	chr3_185280336_185289515 chr4_69463709_69469223 chr10_27182399_27183380 chr12_55727215_55728183	247	0.701705	198	0.40081	1.37531e-16	chr3_112743479_112752282 chr6_57623896_57628704 chr11_101565794_101575259 chr22_18926187_18935307	31	0.0601942	426	0.843564	3.647e-138	chr1_75842771_75849143 chr3_185280336_185289515 chr6_57623896_57628704 chr22_18926187_18935307	25
chr1_75842771_75849143 chr3_112743479_112752282 chr6_57623896_57628704 chr10_27182399_27183380	154	0.230194	191	0.542614	3.26501e-22	chr5_156084717_156093896 chr10_27182399_27183380 chr11_101565794_101575259 chr22_18926187_18935307	513	0.766816	36	0.0699029	3.08462e-124	chr1_75842771_75849143 chr5_156084717_156093896 chr12_58721242_58730698 chr22_18926187_18935307	109	0.16293	304	0.60198	2.52329e-53	chr1_75842771_75849143 chr6_57623896_57628704 chr6_78427019_78436083 chr22_18926187_18935307	156	0.233184	311	0.629555	7.11473e-41	chr3_185280336_185289515 chr5_156084717_156093896 chr10_27182399_27183380 chr11_101565794_101575259	269	0.764205	36	0.0699029	9.06713e-97	chr1_75842771_75849143 chr5_156084717_156093896 chr6_78427019_78436083 chr12_58721242_58730698	151	0.428977	301	0.59604	3.27772e-05	chr3_185280336_185289515 chr4_69463709_69469223 chr5_156084717_156093896 chr22_18926187_18935307	311	0.883523	304	0.615385	1.43307e-16	chr5_156084717_156093896 chr6_57623896_57628704 chr10_27182399_27183380 chr11_101565794_101575259	31	0.0601942	426	0.843564	3.647e-138	chr1_75842771_75849143 chr6_57623896_57628704 chr6_78427019_78436083 chr22_18926187_18935307	25
chr1_75842771_75849143 chr3_112743479_112752282 chr3_185280336_185289515 chr6_57623896_57628704	156	0.233184	192	0.545455	4.02911e-22	chr3_112743479_112752282 chr3_185280336_185289515 chr5_156084717_156093896 chr11_101565794_101575259	507	0.757848	36	0.0699029	2.73764e-121	chr1_75842771_75849143 chr5_156084717_156093896 chr6_78427019_78436083 chr12_58721242_58730698	106	0.158445	301	0.59604	2.52329e-53	chr1_75842771_75849143 chr3_185280336_185289515 chr6_57623896_57628704 chr10_27182399_27183380	155	0.231689	310	0.62753	7.59622e-41	chr3_185280336_185289515 chr10_27182399_27183380 chr11_101565794_101575259 chr22_18926187_18935307	269	0.764205	36	0.0699029	9.06713e-97	chr1_75842771_75849143 chr3_185280336_185289515 chr11_101565794_101575259 chr12_58721242_58730698	123	0.349432	263	0.520792	3.27772e-05	chr4_69463709_69469223 chr5_156084717_156093896 chr10_27182399_27183380 chr12_55727215_55728183	246	0.698864	197	0.398785	1.54643e-16	chr3_112743479_112752282 chr5_156084717_156093896 chr6_57623896_57628704 chr11_101565794_101575259	31	0.0601942	425	0.841584	1.50492e-137	chr1_75842771_75849143 chr3_112743479_112752282 chr3_185280336_185289515 chr5_156084717_156093896	31
chr1_75842771_75849143 chr3_112743479_112752282 chr3_185280336_185289515 chr10_27182399_27183380	164	0.245142	197	0.559659	4.42731e-22	chr3_112743479_112752282 chr3_185280336_185289515 chr11_101565794_101575259 chr22_18926187_18935307	506	0.756353	36	0.0699029	6.76183e-121	chr1_75842771_75849143 chr6_78427019_78436083 chr12_58721242_58730698 chr22_18926187_18935307	107	0.15994	301	0.59604	6.24983e-53	chr1_75842771_75849143 chr3_112743479_112752282 chr3_185280336_185289515 chr22_18926187_18935307	168	0.251121	321	0.649798	7.98746e-41	chr3_112743479_112752282 chr5_156084717_156093896 chr6_57623896_57628704 chr11_101565794_101575259	263	0.747159	31	0.0601942	1.78885e-96	chr1_75842771_75849143 chr11_101565794_101575259 chr12_58721242_58730698 chr22_18926187_18935307	123	0.349432	263	0.520792	3.27772e-05	chr3_185280336_185289515 chr4_69463709_69469223 chr10_27182399_27183380 chr22_18926187_18935307	311	0.883523	305	0.617409	1.88728e-16	chr3_185280336_185289515 chr6_78427019_78436083 chr11_101565794_101575259 chr22_18926187_18935307	36	0.0699029	425	0.841584	6.39692e-134	chr1_75842771_75849143 chr3_112743479_112752282 chr5_156084717_156093896 chr6_78427019_78436083	31
chr1_75842771_75849143 chr6_57623896_57628704 chr10_27182399_27183380 chr22_18926187_18935307	157	0.234679	192	0.545455	6.36076e-22	chr3_112743479_112752282 chr5_156084717_156093896 chr11_101565794_101575259 chr22_18926187_18935307	506	0.756353	36	0.0699029	6.76183e-121	chr1_75842771_75849143 chr3_112743479_112752282 chr3_185280336_185289515 chr10_27182399_27183380	164	0.245142	348	0.689109	1.29046e-50	chr1_75842771_75849143 chr6_57623896_57628704 chr10_27182399_27183380 chr22_18926187_18935307	157	0.234679	310	0.62753	3.20244e-40	chr3_112743479_112752282 chr6_57623896_57628704 chr11_101565794_101575259 chr22_18926187_18935307	263	0.747159	31	0.0601942	1.78885e-96	chr1_75842771_75849143 chr3_112743479_112752282 chr11_101565794_101575259 chr12_58721242_58730698	122	0.346591	263	0.520792	3.27772e-05	chr4_69463709_69469223 chr5_156084717_156093896 chr10_27182399_27183380 chr22_18926187_18935307	310	0.880682	303	0.61336	1.88728e-16	chr3_185280336_185289515 chr5_156084717_156093896 chr6_78427019_78436083 chr11_101565794_101575259	36	0.0699029	424	0.839604	2.30494e-133	chr1_75842771_75849143 chr3_112743479_112752282 chr5_156084717_156093896 chr22_18926187_18935307	31
chr1_75842771_75849143 chr3_185280336_185289515 chr6_57623896_57628704 chr22_18926187_18935307	159	0.237668	193	0.548295	7.82354e-22	chr3_185280336_185289515 chr5_156084717_156093896 chr6_78427019_78436083 chr11_101565794_101575259	506	0.756353	36	0.0699029	6.76183e-121	chr1_75842771_75849143 chr3_112743479_112752282 chr6_57623896_57628704 chr10_27182399_27183380	154	0.230194	338	0.669307	4.86193e-50	chr1_75842771_75849143 chr5_156084717_156093896 chr6_57623896_57628704 chr6_78427019_78436083	156	0.233184	309	0.625506	3.44313e-40	chr3_185280336_185289515 chr6_57623896_57628704 chr10_27182399_27183380 chr11_101565794_101575259	263	0.747159	31	0.0601942	1.78885e-96	chr1_75842771_75849143 chr10_27182399_27183380 chr11_101565794_101575259 chr12_58721242_58730698	122	0.346591	263	0.520792	3.27772e-05	chr3_185280336_185289515 chr4_69463709_69469223 chr12_55727215_55728183 chr22_18926187_18935307	247	0.701705	199	0.402834	1.88728e-16	chr3_185280336_185289515 chr6_78427019_78436083 chr10_27182399_27183380 chr11_101565794_101575259	36	0.0699029	424	0.839604	2.30494e-133	chr1_75842771_75849143 chr3_185280336_185289515 chr6_57623896_57628704 chr10_27182399_27183380	25
chr1_75842771_75849143 chr3_185280336_185289515 chr10_27182399_27183380 chr22_18926187_18935307	167	0.249626	198	0.5625	8.37675e-22	chr3_185280336_185289515 chr6_78427019_78436083 chr11_101565794_101575259 chr22_18926187_18935307	506	0.756353	36	0.0699029	6.76183e-121	chr1_75842771_75849143 chr3_185280336_185289515 chr6_57623896_57628704 chr10_27182399_27183380	155	0.231689	338	0.669307	1.08135e-49	chr1_75842771_75849143 chr3_112743479_112752282 chr5_156084717_156093896 chr10_27182399_27183380	167	0.249626	318	0.643725	4.75932e-40	chr5_156084717_156093896 chr6_57623896_57628704 chr11_101565794_101575259 chr22_18926187_18935307	263	0.747159	31	0.0601942	1.78885e-96	chr1_75842771_75849143 chr5_156084717_156093896 chr11_101565794_101575259 chr12_58721242_58730698	122	0.346591	262	0.518812	3.27772e-05	chr4_69463709_69469223 chr5_156084717_156093896 chr12_55727215_55728183 chr22_18926187_18935307	246	0.698864	198	0.40081	2.03345e-16	chr5_156084717_156093896 chr6_78427019_78436083 chr11_101565794_101575259 chr22_18926187_18935307	36	0.0699029	424	0.839604	2.30494e-133	chr1_75842771_75849143 chr6_57623896_57628704 chr6_78427019_78436083 chr10_27182399_27183380	25
chr1_75842771_75849143 chr3_112743479_112752282 chr6_57623896_57628704 chr22_18926187_18935307	158	0.236173	192	0.545455	9.6797e-22	chr5_156084717_156093896 chr6_78427019_78436083 chr11_101565794_101575259 chr22_18926187_18935307	506	0.756353	36	0.0699029	6.76183e-121	chr1_75842771_75849143 chr3_112743479_112752282 chr10_27182399_27183380 chr22_18926187_18935307	166	0.248132	347	0.687129	1.57297e-49	chr1_75842771_75849143 chr3_185280336_185289515 chr6_57623896_57628704 chr22_18926187_18935307	159	0.237668	311	0.629555	5.34637e-40	chr3_112743479_112752282 chr5_156084717_156093896 chr10_27182399_27183380 chr11_101565794_101575259	268	0.761364	36	0.0699029	2.94395e-96	chr1_75842771_75849143 chr6_57623896_57628704 chr11_101565794_101575259 chr12_58721242_58730698	120	0.340909	259	0.512871	3.27772e-05	chr4_69463709_69469223 chr10_27182399_27183380 chr12_55727215_55728183 chr22_18926187_18935307	246	0.698864	198	0.40081	2.03345e-16	chr6_78427019_78436083 chr10_27182399_27183380 chr11_101565794_101575259 chr22_18926187_18935307	36	0.0699029	424	0.839604	2.30494e-133	chr1_75842771_75849143 chr6_57623896_57628704 chr10_27182399_27183380 chr22_18926187_18935307	25
chr1_75842771_75849143 chr3_112743479_112752282 chr10_27182399_27183380 chr22_18926187_18935307	166	0.248132	197	0.559659	1.04951e-21	chr3_185280336_185289515 chr4_69463709_69469223 chr11_101565794_101575259 chr19_22414379_22414380	452	0.675635	3	0.00582524	8.71267e-121	chr1_75842771_75849143 chr3_112743479_112752282 chr3_185280336_185289515 chr6_57623896_57628704	156	0.233184	338	0.669307	2.30678e-49	chr3_185280336_185289515 chr4_69463709_69469223 chr11_101565794_101575259 chr19_22414379_22414380	452	0.675635	137	0.277328	7.46055e-40	chr3_112743479_112752282 chr10_27182399_27183380 chr11_101565794_101575259 chr22_18926187_18935307	268	0.761364	36	0.0699029	2.94395e-96	chr1_75842771_75849143 chr6_78427019_78436083 chr11_101565794_101575259 chr12_58721242_58730698	118	0.335227	259	0.512871	3.27772e-05	chr3_185280336_185289515 chr4_69463709_69469223 chr5_156084717_156093896 chr6_57623896_57628704	303	0.860795	291	0.589069	2.72494e-16	chr3_112743479_112752282 chr3_185280336_185289515 chr6_78427019_78436083 chr11_101565794_101575259	36	0.0699029	423	0.837624	8.47849e-133	chr1_75842771_75849143 chr3_112743479_112752282 chr5_156084717_156093896 chr10_27182399_27183380	31
chr1_75842771_75849143 chr3_112743479_112752282 chr3_185280336_185289515 chr22_18926187_18935307	168	0.251121	198	0.5625	1.2684e-21	chr4_69463709_69469223 chr5_156084717_156093896 chr11_101565794_101575259 chr19_22414379_22414380	452	0.675635	3	0.00582524	8.71267e-121	chr1_75842771_75849143 chr3_112743479_112752282 chr5_156084717_156093896 chr10_27182399_27183380	167	0.249626	347	0.687129	3.18349e-49	chr4_69463709_69469223 chr5_156084717_156093896 chr11_101565794_101575259 chr19_22414379_22414380	452	0.675635	137	0.277328	7.46055e-40	chr5_156084717_156093896 chr10_27182399_27183380 chr11_101565794_101575259 chr22_18926187_18935307	268	0.761364	36	0.0699029	2.94395e-96	chr3_185280336_185289515 chr11_101565794_101575259 chr12_58721242_58730698 chr22_18926187_18935307	214	0.607955	384	0.760396	3.39966e-05	chr3_185280336_185289515 chr4_69463709_69469223 chr6_57623896_57628704 chr12_55727215_55728183	242	0.6875	193	0.390688	2.72502e-16	chr3_112743479_112752282 chr6_78427019_78436083 chr10_27182399_27183380 chr11_101565794_101575259	36	0.0699029	423	0.837624	8.47849e-133	chr1_75842771_75849143 chr3_185280336_185289515 chr5_156084717_156093896 chr6_57623896_57628704	25
chr1_75842771_75849143 chr3_185280336_185289515 chr6_57623896_57628704 chr6_78427019_78436083	153	0.2287	188	0.534091	1.60433e-21	chr3_112743479_112752282 chr3_185280336_185289515 chr10_27182399_27183380 chr11_101565794_101575259	504	0.753363	36	0.0699029	4.85255e-120	chr1_75842771_75849143 chr3_185280336_185289515 chr10_27182399_27183380 chr22_18926187_18935307	167	0.249626	347	0.687129	3.18349e-49	chr1_75842771_75849143 chr3_112743479_112752282 chr3_185280336_185289515 chr5_156084717_156093896	169	0.252616	319	0.645749	7.46055e-40	chr3_112743479_112752282 chr6_57623896_57628704 chr10_27182399_27183380 chr11_101565794_101575259	262	0.744318	31	0.0601942	6.1427e-96	chr6_57623896_57628704 chr6_78427019_78436083 chr11_101565794_101575259 chr12_58721242_58730698	203	0.576705	370	0.732673	3.42512e-05	chr4_69463709_69469223 chr5_156084717_156093896 chr6_57623896_57628704 chr12_55727215_55728183	241	0.684659	192	0.388664	3.13257e-16	chr3_112743479_112752282 chr6_78427019_78436083 chr11_101565794_101575259 chr22_18926187_18935307	36	0.0699029	423	0.837624	8.47849e-133	chr1_75842771_75849143 chr5_156084717_156093896 chr6_57623896_57628704 chr6_78427019_78436083	25
chr1_75842771_75849143 chr5_156084717_156093896 chr6_57623896_57628704 chr10_27182399_27183380	158	0.236173	191	0.542614	1.92861e-21	chr3_112743479_112752282 chr5_156084717_156093896 chr10_27182399_27183380 chr11_101565794_101575259	504	0.753363	36	0.0699029	4.85255e-120	chr1_75842771_75849143 chr3_112743479_112752282 chr3_185280336_185289515 chr22_18926187_18935307	168	0.251121	347	0.687129	6.7084e-49	chr3_112743479_112752282 chr4_69463709_69469223 chr11_101565794_101575259 chr19_22414379_22414380	441	0.659193	129	0.261134	7.81383e-40	chr5_156084717_156093896 chr6_57623896_57628704 chr10_27182399_27183380 chr11_101565794_101575259	262	0.744318	31	0.0601942	6.1427e-96	chr3_185280336_185289515 chr6_57623896_57628704 chr11_101565794_101575259 chr12_58721242_58730698	209	0.59375	377	0.746535	3.54191e-05	chr4_69463709_69469223 chr6_57623896_57628704 chr10_27182399_27183380 chr12_55727215_55728183	241	0.684659	192	0.388664	3.13257e-16	chr5_156084717_156093896 chr6_78427019_78436083 chr10_27182399_27183380 chr11_101565794_101575259	36	0.0699029	423	0.837624	8.47849e-133	chr1_75842771_75849143 chr5_156084717_156093896 chr6_57623896_57628704 chr22_18926187_18935307	25
chr1_75842771_75849143 chr3_112743479_112752282 chr6_57623896_57628704 chr6_78427019_78436083	152	0.227205	187	0.53125	1.99481e-21	chr3_185280336_185289515 chr6_78427019_78436083 chr10_27182399_27183380 chr11_101565794_101575259	504	0.753363	36	0.0699029	4.85255e-120	chr1_75842771_75849143 chr3_185280336_185289515 chr5_156084717_156093896 chr10_27182399_27183380	168	0.251121	347	0.687129	6.7084e-49	chr3_185280336_185289515 chr4_69463709_69469223 chr5_156084717_156093896 chr19_22414379_22414380	539	0.80568	210	0.425101	1.01092e-39	chr6_57623896_57628704 chr10_27182399_27183380 chr11_101565794_101575259 chr22_18926187_18935307	262	0.744318	31	0.0601942	6.1427e-96	chr6_57623896_57628704 chr11_101565794_101575259 chr12_58721242_58730698 chr22_18926187_18935307	209	0.59375	377	0.746535	3.54191e-05	chr4_69463709_69469223 chr5_156084717_156093896 chr6_57623896_57628704 chr10_27182399_27183380	302	0.857955	290	0.587045	3.47405e-16	chr3_185280336_185289515 chr6_57623896_57628704 chr6_78427019_78436083 chr11_101565794_101575259	31	0.0601942	417	0.825743	1.02033e-132	chr1_75842771_75849143 chr5_156084717_156093896 chr6_57623896_57628704 chr10_27182399_27183380	25
chr1_75842771_75849143 chr3_185280336_185289515 chr5_156084717_156093896 chr6_57623896_57628704	160	0.239163	192	0.545455	2.30552e-21	chr5_156084717_156093896 chr6_78427019_78436083 chr10_27182399_27183380 chr11_101565794_101575259	504	0.753363	36	0.0699029	4.85255e-120	chr1_75842771_75849143 chr6_57623896_57628704 chr10_27182399_27183380 chr22_18926187_18935307	157	0.234679	337	0.667327	1.15903e-48	chr4_69463709_69469223 chr5_156084717_156093896 chr19_22414379_22414380 chr22_18926187_18935307	539	0.80568	210	0.425101	1.01092e-39	chr3_185280336_185289515 chr4_69463709_69469223 chr6_57623896_57628704 chr11_101565794_101575259	232	0.659091	8	0.015534	6.59713e-95	chr3_112743479_112752282 chr6_57623896_57628704 chr11_101565794_101575259 chr12_58721242_58730698	208	0.590909	376	0.744554	3.54191e-05	chr3_185280336_185289515 chr4_69463709_69469223 chr6_57623896_57628704 chr10_27182399_27183380	303	0.860795	292	0.591093	3.62986e-16	chr6_57623896_57628704 chr6_78427019_78436083 chr11_101565794_101575259 chr22_18926187_18935307	31	0.0601942	417	0.825743	1.02033e-132	chr1_75842771_75849143 chr3_112743479_112752282 chr3_185280336_185289515 chr6_57623896_57628704	25
chr1_75842771_75849143 chr3_185280336_185289515 chr5_156084717_156093896 chr10_27182399_27183380	168	0.251121	197	0.559659	2.4635e-21	chr6_78427019_78436083 chr10_27182399_27183380 chr11_101565794_101575259 chr22_18926187_18935307	504	0.753363	36	0.0699029	4.85255e-120	chr1_75842771_75849143 chr3_112743479_112752282 chr3_185280336_185289515 chr5_156084717_156093896	169	0.252616	347	0.687129	1.41435e-48	chr4_69463709_69469223 chr10_27182399_27183380 chr11_101565794_101575259 chr19_22414379_22414380	450	0.672646	136	0.275304	1.01092e-39	chr3_112743479_112752282 chr4_69463709_69469223 chr6_57623896_57628704 chr11_101565794_101575259	231	0.65625	8	0.015534	2.26361e-94	chr5_156084717_156093896 chr6_57623896_57628704 chr11_101565794_101575259 chr12_58721242_58730698	208	0.590909	376	0.744554	3.54191e-05	chr4_69463709_69469223 chr6_57623896_57628704 chr12_55727215_55728183 chr22_18926187_18935307	241	0.684659	193	0.390688	4.65099e-16	chr3_112743479_112752282 chr5_156084717_156093896 chr6_78427019_78436083 chr11_101565794_101575259	36	0.0699029	422	0.835644	3.2614e-132	chr1_75842771_75849143 chr3_112743479_112752282 chr6_57623896_57628704 chr6_78427019_78436083	25
chr1_75842771_75849143 chr3_112743479_112752282 chr5_156084717_156093896 chr6_57623896_57628704	159	0.237668	191	0.542614	2.90622e-21	chr3_185280336_185289515 chr4_69463709_69469223 chr6_57623896_57628704 chr11_101565794_101575259	459	0.686099	8	0.015534	4.85255e-120	chr1_75842771_75849143 chr3_112743479_112752282 chr3_185280336_185289515 chr6_78427019_78436083	161	0.240658	340	0.673267	1.62806e-48	chr3_112743479_112752282 chr4_69463709_69469223 chr5_156084717_156093896 chr19_22414379_22414380	528	0.789238	200	0.404858	1.05555e-39	chr4_69463709_69469223 chr5_156084717_156093896 chr6_57623896_57628704 chr11_101565794_101575259	231	0.65625	8	0.015534	2.26361e-94	chr1_75842771_75849143 chr6_78427019_78436083 chr12_58721242_58730698 chr22_18926187_18935307	152	0.431818	301	0.59604	3.54191e-05	chr4_69463709_69469223 chr5_156084717_156093896 chr6_57623896_57628704 chr22_18926187_18935307	302	0.857955	291	0.589069	5.00688e-16	chr5_156084717_156093896 chr6_57623896_57628704 chr6_78427019_78436083 chr11_101565794_101575259	31	0.0601942	416	0.823762	3.85776e-132	chr1_75842771_75849143 chr3_112743479_112752282 chr6_57623896_57628704 chr22_18926187_18935307	25
chr1_75842771_75849143 chr6_57623896_57628704 chr6_78427019_78436083 chr10_27182399_27183380	153	0.2287	187	0.53125	3.0426e-21	chr4_69463709_69469223 chr6_57623896_57628704 chr10_27182399_27183380 chr11_101565794_101575259	459	0.686099	8	0.015534	4.85255e-120	chr1_75842771_75849143 chr3_112743479_112752282 chr6_78427019_78436083 chr10_27182399_27183380	161	0.240658	340	0.673267	1.62806e-48	chr3_112743479_112752282 chr3_185280336_185289515 chr4_69463709_69469223 chr19_22414379_22414380	528	0.789238	201	0.406883	2.36183e-39	chr4_69463709_69469223 chr6_57623896_57628704 chr10_27182399_27183380 chr11_101565794_101575259	231	0.65625	8	0.015534	2.26361e-94	chr1_75842771_75849143 chr3_112743479_112752282 chr10_27182399_27183380 chr12_58721242_58730698	156	0.443182	306	0.605941	3.97513e-05	chr3_185280336_185289515 chr4_69463709_69469223 chr6_57623896_57628704 chr22_18926187_18935307	303	0.860795	293	0.593117	5.24401e-16	chr6_57623896_57628704 chr6_78427019_78436083 chr10_27182399_27183380 chr11_101565794_101575259	31	0.0601942	416	0.823762	3.85776e-132	chr1_75842771_75849143 chr3_112743479_112752282 chr6_57623896_57628704 chr10_27182399_27183380	25
chr1_75842771_75849143 chr3_112743479_112752282 chr5_156084717_156093896 chr10_27182399_27183380	167	0.249626	196	0.556818	3.04946e-21	chr4_69463709_69469223 chr10_27182399_27183380 chr11_101565794_101575259 chr19_22414379_22414380	450	0.672646	3	0.00582524	4.85255e-120	chr1_75842771_75849143 chr3_112743479_112752282 chr6_57623896_57628704 chr22_18926187_18935307	158	0.236173	337	0.667327	2.28058e-48	chr4_69463709_69469223 chr11_101565794_101575259 chr19_22414379_22414380 chr22_18926187_18935307	450	0.672646	137	0.277328	2.36183e-39	chr4_69463709_69469223 chr6_57623896_57628704 chr11_101565794_101575259 chr22_18926187_18935307	231	0.65625	8	0.015534	2.26361e-94	chr1_75842771_75849143 chr3_112743479_112752282 chr5_156084717_156093896 chr12_58721242_58730698	156	0.443182	305	0.60396	4.98131e-05	chr3_112743479_112752282 chr4_69463709_69469223 chr5_156084717_156093896 chr6_78427019_78436083	302	0.857955	292	0.591093	7.2588e-16	chr3_112743479_112752282 chr6_57623896_57628704 chr6_78427019_78436083 chr11_101565794_101575259	31	0.0601942	415	0.821782	1.54624e-131	chr1_75842771_75849143 chr3_112743479_112752282 chr5_156084717_156093896 chr6_57623896_57628704	25
chr1_75842771_75849143 chr3_112743479_112752282 chr3_185280336_185289515 chr6_78427019_78436083	161	0.240658	192	0.545455	3.39088e-21	chr4_69463709_69469223 chr11_101565794_101575259 chr19_22414379_22414380 chr22_18926187_18935307	450	0.672646	3	0.00582524	4.85255e-120	chr1_75842771_75849143 chr5_156084717_156093896 chr6_57623896_57628704 chr10_27182399_27183380	158	0.236173	337	0.667327	2.28058e-48	chr1_75842771_75849143 chr5_156084717_156093896 chr6_57623896_57628704 chr10_27182399_27183380	158	0.236173	308	0.623482	2.40312e-39	chr3_185280336_185289515 chr4_69463709_69469223 chr6_78427019_78436083 chr11_101565794_101575259	232	0.659091	9	0.0174757	3.64029e-94	chr1_75842771_75849143 chr5_156084717_156093896 chr10_27182399_27183380 chr12_58721242_58730698	156	0.443182	305	0.60396	4.98131e-05	chr4_69463709_69469223 chr6_57623896_57628704 chr10_27182399_27183380 chr22_18926187_18935307	302	0.857955	292	0.591093	7.2588e-16	chr3_185280336_185289515 chr4_69463709_69469223 chr11_101565794_101575259 chr22_18926187_18935307	9	0.0174757	375	0.742574	4.87892e-125	chr3_185280336_185289515 chr5_156084717_156093896 chr11_101565794_101575259 chr22_18926187_18935307	36
chr1_75842771_75849143 chr3_112743479_112752282 chr3_185280336_185289515 chr5_156084717_156093896	169	0.252616	197	0.559659	3.60022e-21	chr4_69463709_69469223 chr5_156084717_156093896 chr6_57623896_57628704 chr11_101565794_101575259	458	0.684604	8	0.015534	1.2705e-119	chr1_75842771_75849143 chr3_185280336_185289515 chr6_78427019_78436083 chr10_27182399_27183380	162	0.242152	340	0.673267	3.39158e-48	chr1_75842771_75849143 chr3_112743479_112752282 chr5_156084717_156093896 chr22_18926187_18935307	171	0.255605	319	0.645749	2.46507e-39	chr3_185280336_185289515 chr6_57623896_57628704 chr6_78427019_78436083 chr11_101565794_101575259	259	0.735795	31	0.0601942	3.81625e-94	chr1_75842771_75849143 chr6_57623896_57628704 chr6_78427019_78436083 chr12_58721242_58730698	149	0.423295	295	0.584158	5.03589e-05	chr3_112743479_112752282 chr3_185280336_185289515 chr4_69463709_69469223 chr6_78427019_78436083	303	0.860795	294	0.595142	7.41683e-16	chr3_185280336_185289515 chr4_69463709_69469223 chr5_156084717_156093896 chr11_101565794_101575259	9	0.0174757	374	0.740594	1.55608e-124	chr3_185280336_185289515 chr6_78427019_78436083 chr11_101565794_101575259 chr22_18926187_18935307	36
chr1_75842771_75849143 chr3_185280336_185289515 chr6_78427019_78436083 chr10_27182399_27183380	162	0.242152	192	0.545455	5.32435e-21	chr3_112743479_112752282 chr10_27182399_27183380 chr11_101565794_101575259 chr22_18926187_18935307	503	0.751868	36	0.0699029	1.28165e-119	chr1_75842771_75849143 chr3_112743479_112752282 chr5_156084717_156093896 chr6_57623896_57628704	159	0.237668	337	0.667327	4.79025e-48	chr3_185280336_185289515 chr4_69463709_69469223 chr19_22414379_22414380 chr22_18926187_18935307	538	0.804185	211	0.427126	4.19696e-39	chr3_112743479_112752282 chr3_185280336_185289515 chr6_78427019_78436083 chr11_101565794_101575259	264	0.75	36	0.0699029	6.94364e-94	chr1_75842771_75849143 chr3_112743479_112752282 chr3_185280336_185289515 chr12_58721242_58730698	157	0.446023	306	0.605941	5.1428e-05	chr3_112743479_112752282 chr3_185280336_185289515 chr4_69463709_69469223 chr11_101565794_101575259	238	0.676136	190	0.384615	7.41683e-16	chr3_185280336_185289515 chr4_69463709_69469223 chr10_27182399_27183380 chr11_101565794_101575259	9	0.0174757	374	0.740594	1.55608e-124	chr3_185280336_185289515 chr10_27182399_27183380 chr11_101565794_101575259 chr22_18926187_18935307	36
chr1_75842771_75849143 chr5_156084717_156093896 chr6_57623896_57628704 chr22_18926187_18935307	162	0.242152	192	0.545455	5.32435e-21	chr4_69463709_69469223 chr6_57623896_57628704 chr11_101565794_101575259 chr22_18926187_18935307	457	0.683109	8	0.015534	3.32345e-119	chr1_75842771_75849143 chr3_185280336_185289515 chr6_57623896_57628704 chr22_18926187_18935307	159	0.237668	337	0.667327	4.79025e-48	chr1_75842771_75849143 chr3_112743479_112752282 chr6_57623896_57628704 chr6_78427019_78436083	152	0.227205	302	0.611336	4.19696e-39	chr3_185280336_185289515 chr5_156084717_156093896 chr6_78427019_78436083 chr11_101565794_101575259	264	0.75	36	0.0699029	6.94364e-94	chr1_75842771_75849143 chr3_185280336_185289515 chr10_27182399_27183380 chr12_58721242_58730698	157	0.446023	306	0.605941	5.1428e-05	chr3_112743479_112752282 chr4_69463709_69469223 chr5_156084717_156093896 chr11_101565794_101575259	237	0.673295	189	0.382591	8.43597e-16	chr4_69463709_69469223 chr5_156084717_156093896 chr11_101565794_101575259 chr22_18926187_18935307	9	0.0174757	374	0.740594	1.55608e-124	chr3_185280336_185289515 chr5_156084717_156093896 chr6_78427019_78436083 chr11_101565794_101575259	36
chr1_75842771_75849143 chr5_156084717_156093896 chr10_27182399_27183380 chr22_18926187_18935307	170	0.254111	197	0.559659	5.58842e-21	chr4_69463709_69469223 chr6_78427019_78436083 chr11_101565794_101575259 chr19_22414379_22414380	447	0.668161	3	0.00582524	8.65906e-119	chr1_75842771_75849143 chr5_156084717_156093896 chr10_27182399_27183380 chr22_18926187_18935307	170	0.254111	346	0.685149	6.60803e-48	chr1_75842771_75849143 chr3_185280336_185289515 chr5_156084717_156093896 chr6_57623896_57628704	160	0.239163	309	0.625506	4.19696e-39	chr3_185280336_185289515 chr6_78427019_78436083 chr11_101565794_101575259 chr22_18926187_18935307	264	0.75	36	0.0699029	6.94364e-94	chr1_75842771_75849143 chr3_112743479_112752282 chr12_58721242_58730698 chr22_18926187_18935307	157	0.446023	305	0.60396	6.30817e-05	chr3_112743479_112752282 chr4_69463709_69469223 chr10_27182399_27183380 chr11_101565794_101575259	237	0.673295	189	0.382591	8.43597e-16	chr4_69463709_69469223 chr10_27182399_27183380 chr11_101565794_101575259 chr22_18926187_18935307	9	0.0174757	374	0.740594	1.55608e-124	chr3_185280336_185289515 chr5_156084717_156093896 chr10_27182399_27183380 chr11_101565794_101575259	36
chr1_75842771_75849143 chr6_57623896_57628704 chr6_78427019_78436083 chr22_18926187_18935307	156	0.233184	188	0.534091	5.58842e-21	chr3_185280336_185289515 chr5_156084717_156093896 chr11_101565794_101575259 chr19_22414379_22414380	470	0.702541	19	0.0368932	1.23643e-116	chr1_75842771_75849143 chr3_185280336_185289515 chr5_156084717_156093896 chr6_57623896_57628704	160	0.239163	337	0.667327	1.02772e-47	chr3_112743479_112752282 chr4_69463709_69469223 chr19_22414379_22414380 chr22_18926187_18935307	527	0.787743	201	0.406883	4.39427e-39	chr3_112743479_112752282 chr4_69463709_69469223 chr6_78427019_78436083 chr11_101565794_101575259	231	0.65625	9	0.0174757	1.15198e-93	chr1_75842771_75849143 chr3_185280336_185289515 chr5_156084717_156093896 chr12_58721242_58730698	157	0.446023	305	0.60396	6.30817e-05	chr3_112743479_112752282 chr4_69463709_69469223 chr6_78427019_78436083 chr12_55727215_55728183	239	0.678977	192	0.388664	8.95064e-16	chr3_112743479_112752282 chr3_185280336_185289515 chr4_69463709_69469223 chr11_101565794_101575259	9	0.0174757	373	0.738614	4.99325e-124	chr3_185280336_185289515 chr6_78427019_78436083 chr10_27182399_27183380 chr11_101565794_101575259	36
chr1_75842771_75849143 chr3_185280336_185289515 chr5_156084717_156093896 chr22_18926187_18935307	172	0.2571	198	0.5625	6.4775e-21	chr3_112743479_112752282 chr4_69463709_69469223 chr6_57623896_57628704 chr11_101565794_101575259	451	0.674141	8	0.015534	1.2787e-116	chr1_75842771_75849143 chr3_112743479_112752282 chr6_57623896_57628704 chr6_78427019_78436083	152	0.227205	330	0.653465	1.02772e-47	chr1_75842771_75849143 chr3_185280336_185289515 chr6_78427019_78436083 chr12_58721242_58730698	104	0.155456	256	0.518219	7.40019e-39	chr4_69463709_69469223 chr5_156084717_156093896 chr6_78427019_78436083 chr11_101565794_101575259	231	0.65625	9	0.0174757	1.15198e-93	chr1_75842771_75849143 chr10_27182399_27183380 chr12_58721242_58730698 chr22_18926187_18935307	157	0.446023	305	0.60396	6.30817e-05	chr3_112743479_112752282 chr4_69463709_69469223 chr6_78427019_78436083 chr10_27182399_27183380	302	0.857955	293	0.593117	9.81672e-16	chr3_112743479_112752282 chr4_69463709_69469223 chr10_27182399_27183380 chr11_101565794_101575259	9	0.0174757	373	0.738614	4.99325e-124	chr5_156084717_156093896 chr6_78427019_78436083 chr11_101565794_101575259 chr22_18926187_18935307	36
chr1_75842771_75849143 chr3_112743479_112752282 chr6_78427019_78436083 chr10_27182399_27183380	161	0.240658	191	0.542614	6.4775e-21	chr3_112743479_112752282 chr3_185280336_185289515 chr6_78427019_78436083 chr11_101565794_101575259	496	0.741405	36	0.0699029	2.43727e-116	chr1_75842771_75849143 chr3_112743479_112752282 chr5_156084717_156093896 chr22_18926187_18935307	171	0.255605	346	0.685149	1.36769e-47	chr4_69463709_69469223 chr5_156084717_156093896 chr10_27182399_27183380 chr19_22414379_22414380	535	0.799701	209	0.423077	7.52375e-39	chr4_69463709_69469223 chr6_78427019_78436083 chr10_27182399_27183380 chr11_101565794_101575259	231	0.65625	9	0.0174757	1.15198e-93	chr1_75842771_75849143 chr3_112743479_112752282 chr6_57623896_57628704 chr12_58721242_58730698	153	0.434659	299	0.592079	6.68667e-05	chr3_112743479_112752282 chr4_69463709_69469223 chr6_57623896_57628704 chr6_78427019_78436083	295	0.838068	281	0.568826	1.2467e-15	chr3_112743479_112752282 chr4_69463709_69469223 chr11_101565794_101575259 chr22_18926187_18935307	9	0.0174757	373	0.738614	4.99325e-124	chr5_156084717_156093896 chr10_27182399_27183380 chr11_101565794_101575259 chr22_18926187_18935307	36
chr1_75842771_75849143 chr3_112743479_112752282 chr5_156084717_156093896 chr22_18926187_18935307	171	0.255605	197	0.559659	8.54499e-21	chr3_112743479_112752282 chr5_156084717_156093896 chr6_78427019_78436083 chr11_101565794_101575259	496	0.741405	36	0.0699029	2.43727e-116	chr1_75842771_75849143 chr3_185280336_185289515 chr6_57623896_57628704 chr6_78427019_78436083	153	0.2287	330	0.653465	2.19385e-47	chr4_69463709_69469223 chr6_78427019_78436083 chr11_101565794_101575259 chr19_22414379_22414380	447	0.668161	137	0.277328	1.38465e-38	chr4_69463709_69469223 chr6_78427019_78436083 chr11_101565794_101575259 chr22_18926187_18935307	231	0.65625	9	0.0174757	1.15198e-93	chr1_75842771_75849143 chr6_57623896_57628704 chr10_27182399_27183380 chr12_58721242_58730698	153	0.434659	299	0.592079	6.68667e-05	chr3_112743479_112752282 chr4_69463709_69469223 chr11_101565794_101575259 chr22_18926187_18935307	237	0.673295	190	0.384615	1.24883e-15	chr4_69463709_69469223 chr5_156084717_156093896 chr10_27182399_27183380 chr11_101565794_101575259	9	0.0174757	373	0.738614	4.99325e-124	chr6_78427019_78436083 chr10_27182399_27183380 chr11_101565794_101575259 chr22_18926187_18935307	36
chr1_75842771_75849143 chr3_185280336_185289515 chr6_78427019_78436083 chr22_18926187_18935307	165	0.246637	193	0.548295	9.82088e-21	chr3_112743479_112752282 chr6_78427019_78436083 chr11_101565794_101575259 chr22_18926187_18935307	496	0.741405	36	0.0699029	2.43727e-116	chr1_75842771_75849143 chr6_57623896_57628704 chr6_78427019_78436083 chr10_27182399_27183380	153	0.2287	330	0.653465	2.19385e-47	chr1_75842771_75849143 chr3_185280336_185289515 chr10_27182399_27183380 chr12_58721242_58730698	104	0.155456	255	0.516194	1.57347e-38	chr3_112743479_112752282 chr6_57623896_57628704 chr6_78427019_78436083 chr11_101565794_101575259	258	0.732955	31	0.0601942	1.26276e-93	chr1_75842771_75849143 chr5_156084717_156093896 chr12_58721242_58730698 chr22_18926187_18935307	157	0.446023	304	0.60198	7.75039e-05	chr3_112743479_112752282 chr4_69463709_69469223 chr6_78427019_78436083 chr22_18926187_18935307	302	0.857955	294	0.595142	1.44216e-15	chr3_112743479_112752282 chr4_69463709_69469223 chr5_156084717_156093896 chr11_101565794_101575259	9	0.0174757	372	0.736634	1.71653e-123	chr5_156084717_156093896 chr6_78427019_78436083 chr10_27182399_27183380 chr11_101565794_101575259	36
chr1_75842771_75849143 chr5_156084717_156093896 chr6_57623896_57628704 chr6_78427019_78436083	156	0.233184	187	0.53125	1.13218e-20	chr3_112743479_112752282 chr4_69463709_69469223 chr11_101565794_101575259 chr19_22414379_22414380	441	0.659193	3	0.00582524	2.75299e-116	chr1_75842771_75849143 chr3_185280336_185289515 chr5_156084717_156093896 chr22_18926187_18935307	172	0.2571	346	0.685149	2.83355e-47	chr1_75842771_75849143 chr5_156084717_156093896 chr6_57623896_57628704 chr22_18926187_18935307	162	0.242152	309	0.625506	1.57347e-38	chr5_156084717_156093896 chr6_57623896_57628704 chr6_78427019_78436083 chr11_101565794_101575259	258	0.732955	31	0.0601942	1.26276e-93	chr1_75842771_75849143 chr3_185280336_185289515 chr12_58721242_58730698 chr22_18926187_18935307	158	0.448864	305	0.60396	8.27586e-05	chr3_112743479_112752282 chr4_69463709_69469223 chr11_101565794_101575259 chr12_55727215_55728183	190	0.539773	129	0.261134	1.6052e-15	chr3_185280336_185289515 chr4_69463709_69469223 chr6_57623896_57628704 chr11_101565794_101575259	8	0.015534	369	0.730693	1.12503e-122	chr3_185280336_185289515 chr6_57623896_57628704 chr11_101565794_101575259 chr22_18926187_18935307	31
chr1_75842771_75849143 chr3_112743479_112752282 chr6_78427019_78436083 chr22_18926187_18935307	164	0.245142	192	0.545455	1.26302e-20	chr4_69463709_69469223 chr6_57623896_57628704 chr6_78427019_78436083 chr11_101565794_101575259	450	0.672646	8	0.015534	3.08992e-116	chr1_75842771_75849143 chr3_112743479_112752282 chr5_156084717_156093896 chr6_78427019_78436083	164	0.245142	339	0.671287	3.41495e-47	chr3_112743479_112752282 chr4_69463709_69469223 chr10_27182399_27183380 chr19_22414379_22414380	524	0.783259	200	0.404858	1.64684e-38	chr6_57623896_57628704 chr6_78427019_78436083 chr11_101565794_101575259 chr22_18926187_18935307	258	0.732955	31	0.0601942	1.26276e-93	chr1_75842771_75849143 chr5_156084717_156093896 chr6_57623896_57628704 chr12_58721242_58730698	153	0.434659	298	0.590099	8.27586e-05	chr3_112743479_112752282 chr4_69463709_69469223 chr6_57623896_57628704 chr11_101565794_101575259	231	0.65625	183	0.370445	2.29958e-15	chr4_69463709_69469223 chr6_57623896_57628704 chr11_101565794_101575259 chr22_18926187_18935307	8	0.015534	369	0.730693	1.12503e-122	chr3_185280336_185289515 chr5_156084717_156093896 chr6_57623896_57628704 chr11_101565794_101575259	31
chr4_69463709_69469223 chr5_156084717_156093896 chr19_22414379_22414380 chr22_18926187_18935307	539	0.80568	183	0.519886	1.69689e-20	chr3_185280336_185289515 chr11_101565794_101575259 chr19_22414379_22414380 chr22_18926187_18935307	468	0.699552	19	0.0368932	8.15058e-116	chr1_75842771_75849143 chr3_112743479_112752282 chr6_78427019_78436083 chr22_18926187_18935307	164	0.245142	339	0.671287	3.41495e-47	chr3_185280336_185289515 chr4_69463709_69469223 chr10_27182399_27183380 chr19_22414379_22414380	534	0.798206	210	0.425101	3.38927e-38	chr3_112743479_112752282 chr5_156084717_156093896 chr6_78427019_78436083 chr11_101565794_101575259	263	0.747159	36	0.0699029	2.32282e-93	chr1_75842771_75849143 chr3_185280336_185289515 chr6_57623896_57628704 chr12_58721242_58730698	154	0.4375	299	0.592079	8.98836e-05	chr3_185280336_185289515 chr4_69463709_69469223 chr6_78427019_78436083 chr12_55727215_55728183	240	0.681818	199	0.402834	1.0887e-14	chr3_185280336_185289515 chr10_27182399_27183380 chr11_101565794_101575259 chr12_58721242_58730698	19	0.0368932	384	0.760396	1.9674e-122	chr3_185280336_185289515 chr6_57623896_57628704 chr6_78427019_78436083 chr11_101565794_101575259	31
chr1_75842771_75849143 chr3_185280336_185289515 chr5_156084717_156093896 chr6_78427019_78436083	165	0.246637	192	0.545455	1.99538e-20	chr5_156084717_156093896 chr11_101565794_101575259 chr19_22414379_22414380 chr22_18926187_18935307	468	0.699552	19	0.0368932	8.15058e-116	chr1_75842771_75849143 chr3_185280336_185289515 chr5_156084717_156093896 chr6_78427019_78436083	165	0.246637	339	0.671287	7.0392e-47	chr4_69463709_69469223 chr10_27182399_27183380 chr19_22414379_22414380 chr22_18926187_18935307	534	0.798206	210	0.425101	3.38927e-38	chr3_112743479_112752282 chr6_78427019_78436083 chr11_101565794_101575259 chr22_18926187_18935307	263	0.747159	36	0.0699029	2.32282e-93	chr1_75842771_75849143 chr3_112743479_112752282 chr10_27182399_27183380 chr11_101565794_101575259	153	0.434659	297	0.588119	0.000103113	chr3_185280336_185289515 chr4_69463709_69469223 chr11_101565794_101575259 chr12_55727215_55728183	191	0.542614	134	0.271255	1.12672e-14	chr3_185280336_185289515 chr11_101565794_101575259 chr12_58721242_58730698 chr22_18926187_18935307	19	0.0368932	384	0.760396	1.9674e-122	chr3_185280336_185289515 chr6_57623896_57628704 chr10_27182399_27183380 chr11_101565794_101575259	31
chr1_75842771_75849143 chr6_78427019_78436083 chr10_27182399_27183380 chr22_18926187_18935307	165	0.246637	192	0.545455	1.99538e-20	chr3_112743479_112752282 chr6_78427019_78436083 chr10_27182399_27183380 chr11_101565794_101575259	494	0.738416	36	0.0699029	1.9303e-115	chr1_75842771_75849143 chr3_185280336_185289515 chr6_78427019_78436083 chr22_18926187_18935307	165	0.246637	339	0.671287	7.0392e-47	chr1_75842771_75849143 chr6_78427019_78436083 chr10_27182399_27183380 chr12_58721242_58730698	105	0.156951	255	0.516194	3.39836e-38	chr3_185280336_185289515 chr6_78427019_78436083 chr10_27182399_27183380 chr11_101565794_101575259	263	0.747159	36	0.0699029	2.32282e-93	chr1_75842771_75849143 chr3_112743479_112752282 chr6_57623896_57628704 chr11_101565794_101575259	149	0.423295	291	0.576238	0.000104034	chr4_69463709_69469223 chr5_156084717_156093896 chr6_78427019_78436083 chr12_55727215_55728183	239	0.678977	198	0.40081	1.20551e-14	chr10_27182399_27183380 chr11_101565794_101575259 chr12_58721242_58730698 chr22_18926187_18935307	19	0.0368932	384	0.760396	1.9674e-122	chr5_156084717_156093896 chr6_57623896_57628704 chr11_101565794_101575259 chr22_18926187_18935307	31
chr1_75842771_75849143 chr3_112743479_112752282 chr5_156084717_156093896 chr6_78427019_78436083	164	0.245142	191	0.542614	2.62203e-20	chr3_185280336_185289515 chr10_27182399_27183380 chr11_101565794_101575259 chr19_22414379_22414380	467	0.698057	19	0.0368932	2.14616e-115	chr1_75842771_75849143 chr5_156084717_156093896 chr6_78427019_78436083 chr10_27182399_27183380	165	0.246637	339	0.671287	7.0392e-47	chr1_75842771_75849143 chr3_112743479_112752282 chr6_57623896_57628704 chr10_27182399_27183380	154	0.230194	301	0.609312	3.50647e-38	chr5_156084717_156093896 chr6_78427019_78436083 chr11_101565794_101575259 chr22_18926187_18935307	263	0.747159	36	0.0699029	2.32282e-93	chr1_75842771_75849143 chr3_112743479_112752282 chr6_78427019_78436083 chr11_101565794_101575259	149	0.423295	291	0.576238	0.000104034	chr4_69463709_69469223 chr6_78427019_78436083 chr10_27182399_27183380 chr12_55727215_55728183	239	0.678977	198	0.40081	1.20551e-14	chr4_69463709_69469223 chr5_156084717_156093896 chr6_57623896_57628704 chr11_101565794_101575259	8	0.015534	368	0.728713	3.52419e-122	chr6_57623896_57628704 chr6_78427019_78436083 chr11_101565794_101575259 chr22_18926187_18935307	31
chr3_185280336_185289515 chr4_69463709_69469223 chr19_22414379_22414380 chr22_18926187_18935307	538	0.804185	183	0.519886	2.76544e-20	chr5_156084717_156093896 chr10_27182399_27183380 chr11_101565794_101575259 chr19_22414379_22414380	467	0.698057	19	0.0368932	2.14616e-115	chr1_75842771_75849143 chr6_78427019_78436083 chr10_27182399_27183380 chr22_18926187_18935307	165	0.246637	339	0.671287	7.0392e-47	chr1_75842771_75849143 chr3_112743479_112752282 chr3_185280336_185289515 chr6_57623896_57628704	156	0.233184	302	0.611336	6.50826e-38	chr6_57623896_57628704 chr6_78427019_78436083 chr10_27182399_27183380 chr11_101565794_101575259	257	0.730114	31	0.0601942	4.77247e-93	chr1_75842771_75849143 chr6_57623896_57628704 chr10_27182399_27183380 chr11_101565794_101575259	149	0.423295	291	0.576238	0.000104034	chr4_69463709_69469223 chr5_156084717_156093896 chr11_101565794_101575259 chr12_55727215_55728183	190	0.539773	133	0.269231	1.20551e-14	chr4_69463709_69469223 chr6_57623896_57628704 chr10_27182399_27183380 chr11_101565794_101575259	8	0.015534	368	0.728713	3.52419e-122	chr6_57623896_57628704 chr10_27182399_27183380 chr11_101565794_101575259 chr22_18926187_18935307	31
chr4_69463709_69469223 chr6_78427019_78436083 chr19_22414379_22414380 chr22_18926187_18935307	529	0.790732	177	0.502841	3.05998e-20	chr10_27182399_27183380 chr11_101565794_101575259 chr19_22414379_22414380 chr22_18926187_18935307	465	0.695067	19	0.0368932	1.6297e-114	chr1_75842771_75849143 chr5_156084717_156093896 chr6_57623896_57628704 chr22_18926187_18935307	162	0.242152	336	0.665347	1.03505e-46	chr1_75842771_75849143 chr3_185280336_185289515 chr5_156084717_156093896 chr12_58721242_58730698	106	0.158445	255	0.516194	7.12198e-38	chr3_112743479_112752282 chr6_78427019_78436083 chr10_27182399_27183380 chr11_101565794_101575259	262	0.744318	36	0.0699029	9.13741e-93	chr1_75842771_75849143 chr6_78427019_78436083 chr10_27182399_27183380 chr11_101565794_101575259	149	0.423295	291	0.576238	0.000104034	chr4_69463709_69469223 chr10_27182399_27183380 chr11_101565794_101575259 chr12_55727215_55728183	190	0.539773	133	0.269231	1.20551e-14	chr3_112743479_112752282 chr3_185280336_185289515 chr11_101565794_101575259 chr12_58721242_58730698	19	0.0368932	383	0.758416	6.15119e-122	chr3_112743479_112752282 chr3_185280336_185289515 chr11_101565794_101575259 chr22_18926187_18935307	36
chr3_185280336_185289515 chr4_69463709_69469223 chr5_156084717_156093896 chr19_22414379_22414380	539	0.80568	184	0.522727	3.4276e-20	chr3_185280336_185289515 chr6_78427019_78436083 chr11_101565794_101575259 chr19_22414379_22414380	464	0.693572	19	0.0368932	4.3498e-114	chr1_75842771_75849143 chr6_57623896_57628704 chr11_101565794_101575259 chr12_58721242_58730698	84	0.125561	259	0.512871	3.1635e-46	chr1_75842771_75849143 chr5_156084717_156093896 chr6_78427019_78436083 chr12_58721242_58730698	106	0.158445	255	0.516194	7.12198e-38	chr5_156084717_156093896 chr6_78427019_78436083 chr10_27182399_27183380 chr11_101565794_101575259	262	0.744318	36	0.0699029	9.13741e-93	chr1_75842771_75849143 chr6_57623896_57628704 chr12_58721242_58730698 chr22_18926187_18935307	154	0.4375	298	0.590099	0.000104416	chr4_69463709_69469223 chr6_57623896_57628704 chr6_78427019_78436083 chr12_55727215_55728183	235	0.667614	193	0.390688	1.62734e-14	chr3_112743479_112752282 chr10_27182399_27183380 chr11_101565794_101575259 chr12_58721242_58730698	19	0.0368932	383	0.758416	6.15119e-122	chr5_156084717_156093896 chr6_57623896_57628704 chr6_78427019_78436083 chr11_101565794_101575259	31
chr1_75842771_75849143 chr5_156084717_156093896 chr6_78427019_78436083 chr10_27182399_27183380	165	0.246637	191	0.542614	4.06894e-20	chr5_156084717_156093896 chr6_78427019_78436083 chr11_101565794_101575259 chr19_22414379_22414380	464	0.693572	19	0.0368932	4.3498e-114	chr1_75842771_75849143 chr5_156084717_156093896 chr6_57623896_57628704 chr6_78427019_78436083	156	0.233184	329	0.651485	5.19012e-46	chr1_75842771_75849143 chr3_185280336_185289515 chr12_58721242_58730698 chr22_18926187_18935307	107	0.15994	256	0.518219	7.12198e-38	chr6_78427019_78436083 chr10_27182399_27183380 chr11_101565794_101575259 chr22_18926187_18935307	262	0.744318	36	0.0699029	9.13741e-93	chr1_75842771_75849143 chr3_112743479_112752282 chr5_156084717_156093896 chr11_101565794_101575259	153	0.434659	296	0.586139	0.000117638	chr4_69463709_69469223 chr6_78427019_78436083 chr12_55727215_55728183 chr22_18926187_18935307	239	0.678977	199	0.402834	1.84699e-14	chr3_112743479_112752282 chr11_101565794_101575259 chr12_58721242_58730698 chr22_18926187_18935307	19	0.0368932	383	0.758416	6.15119e-122	chr5_156084717_156093896 chr6_57623896_57628704 chr10_27182399_27183380 chr11_101565794_101575259	31
chr4_69463709_69469223 chr5_156084717_156093896 chr6_78427019_78436083 chr19_22414379_22414380	529	0.790732	178	0.505682	6.51755e-20	chr6_78427019_78436083 chr11_101565794_101575259 chr19_22414379_22414380 chr22_18926187_18935307	463	0.692078	19	0.0368932	1.17984e-113	chr1_75842771_75849143 chr6_57623896_57628704 chr6_78427019_78436083 chr22_18926187_18935307	156	0.233184	329	0.651485	5.19012e-46	chr1_75842771_75849143 chr6_78427019_78436083 chr12_58721242_58730698 chr22_18926187_18935307	107	0.15994	256	0.518219	7.12198e-38	chr4_69463709_69469223 chr6_57623896_57628704 chr6_78427019_78436083 chr11_101565794_101575259	226	0.642045	8	0.015534	1.15749e-91	chr1_75842771_75849143 chr5_156084717_156093896 chr10_27182399_27183380 chr11_101565794_101575259	153	0.434659	296	0.586139	0.000117638	chr4_69463709_69469223 chr11_101565794_101575259 chr12_55727215_55728183 chr22_18926187_18935307	190	0.539773	134	0.271255	1.86863e-14	chr3_185280336_185289515 chr5_156084717_156093896 chr11_101565794_101575259 chr12_58721242_58730698	19	0.0368932	383	0.758416	6.15119e-122	chr6_57623896_57628704 chr6_78427019_78436083 chr10_27182399_27183380 chr11_101565794_101575259	31
chr1_75842771_75849143 chr5_156084717_156093896 chr6_78427019_78436083 chr22_18926187_18935307	168	0.251121	192	0.545455	8.11565e-20	chr6_78427019_78436083 chr10_27182399_27183380 chr11_101565794_101575259 chr19_22414379_22414380	462	0.690583	19	0.0368932	3.19196e-113	chr1_75842771_75849143 chr3_112743479_112752282 chr11_101565794_101575259 chr12_58721242_58730698	89	0.133034	263	0.520792	1.10687e-45	chr1_75842771_75849143 chr5_156084717_156093896 chr10_27182399_27183380 chr12_58721242_58730698	106	0.158445	254	0.51417	1.58517e-37	chr3_185280336_185289515 chr11_101565794_101575259 chr12_58721242_58730698 chr22_18926187_18935307	214	0.607955	19	0.0368932	1.55745e-76	chr1_75842771_75849143 chr3_112743479_112752282 chr3_185280336_185289515 chr11_101565794_101575259	154	0.4375	297	0.588119	0.000118453	chr3_185280336_185289515 chr4_69463709_69469223 chr5_156084717_156093896 chr11_101565794_101575259	238	0.676136	198	0.40081	2.1353e-14	chr5_156084717_156093896 chr10_27182399_27183380 chr11_101565794_101575259 chr12_58721242_58730698	19	0.0368932	383	0.758416	6.15119e-122	chr3_112743479_112752282 chr3_185280336_185289515 chr5_156084717_156093896 chr11_101565794_101575259	36
chr4_69463709_69469223 chr5_156084717_156093896 chr7_4622057_4640031 chr22_18926187_18935307	374	0.559043	89	0.252841	9.17167e-20	chr3_112743479_112752282 chr3_185280336_185289515 chr11_101565794_101575259 chr19_22414379_22414380	459	0.686099	19	0.0368932	6.32884e-112	chr1_75842771_75849143 chr3_185280336_185289515 chr11_101565794_101575259 chr12_58721242_58730698	89	0.133034	263	0.520792	1.10687e-45	chr1_75842771_75849143 chr10_27182399_27183380 chr12_58721242_58730698 chr22_18926187_18935307	107	0.15994	255	0.516194	1.58517e-37	chr3_112743479_112752282 chr3_185280336_185289515 chr11_101565794_101575259 chr12_55727215_55728183	219	0.622159	23	0.0446602	1.81723e-76	chr1_75842771_75849143 chr3_112743479_112752282 chr11_101565794_101575259 chr22_18926187_18935307	154	0.4375	297	0.588119	0.000118453	chr3_185280336_185289515 chr4_69463709_69469223 chr10_27182399_27183380 chr11_101565794_101575259	238	0.676136	198	0.40081	2.1353e-14	chr5_156084717_156093896 chr11_101565794_101575259 chr12_58721242_58730698 chr22_18926187_18935307	19	0.0368932	383	0.758416	6.15119e-122	chr3_112743479_112752282 chr3_185280336_185289515 chr6_78427019_78436083 chr11_101565794_101575259	36
chr4_69463709_69469223 chr10_27182399_27183380 chr19_22414379_22414380 chr22_18926187_18935307	534	0.798206	182	0.517045	1.00862e-19	chr3_112743479_112752282 chr5_156084717_156093896 chr11_101565794_101575259 chr19_22414379_22414380	459	0.686099	19	0.0368932	6.32884e-112	chr1_75842771_75849143 chr5_156084717_156093896 chr6_78427019_78436083 chr22_18926187_18935307	168	0.251121	338	0.669307	1.70781e-45	chr1_75842771_75849143 chr3_112743479_112752282 chr6_57623896_57628704 chr22_18926187_18935307	158	0.236173	302	0.611336	2.50955e-37	chr3_185280336_185289515 chr5_156084717_156093896 chr11_101565794_101575259 chr12_55727215_55728183	219	0.622159	23	0.0446602	1.81723e-76	chr1_75842771_75849143 chr3_185280336_185289515 chr10_27182399_27183380 chr11_101565794_101575259	154	0.4375	297	0.588119	0.000118453	chr4_69463709_69469223 chr5_156084717_156093896 chr10_27182399_27183380 chr11_101565794_101575259	237	0.673295	197	0.398785	2.55385e-14	chr3_112743479_112752282 chr4_69463709_69469223 chr6_57623896_57628704 chr11_101565794_101575259	8	0.015534	367	0.726733	1.07235e-121	chr3_112743479_112752282 chr3_185280336_185289515 chr10_27182399_27183380 chr11_101565794_101575259	36
chr3_185280336_185289515 chr4_69463709_69469223 chr6_78427019_78436083 chr19_22414379_22414380	528	0.789238	178	0.505682	1.047e-19	chr3_185280336_185289515 chr5_156084717_156093896 chr6_57623896_57628704 chr11_101565794_101575259	478	0.714499	31	0.0601942	1.09629e-111	chr1_75842771_75849143 chr10_27182399_27183380 chr11_101565794_101575259 chr12_58721242_58730698	91	0.136024	263	0.520792	7.29368e-45	chr1_75842771_75849143 chr5_156084717_156093896 chr12_58721242_58730698 chr22_18926187_18935307	109	0.16293	255	0.516194	8.09285e-37	chr3_185280336_185289515 chr11_101565794_101575259 chr12_55727215_55728183 chr22_18926187_18935307	219	0.622159	23	0.0446602	1.81723e-76	chr1_75842771_75849143 chr10_27182399_27183380 chr11_101565794_101575259 chr22_18926187_18935307	154	0.4375	297	0.588119	0.000118453	chr4_69463709_69469223 chr6_57623896_57628704 chr11_101565794_101575259 chr12_55727215_55728183	186	0.528409	130	0.263158	2.77462e-14	chr3_112743479_112752282 chr5_156084717_156093896 chr11_101565794_101575259 chr12_58721242_58730698	19	0.0368932	382	0.756436	2.14754e-121	chr3_112743479_112752282 chr5_156084717_156093896 chr11_101565794_101575259 chr22_18926187_18935307	36
chr4_69463709_69469223 chr5_156084717_156093896 chr10_27182399_27183380 chr19_22414379_22414380	535	0.799701	183	0.519886	1.25879e-19	chr3_185280336_185289515 chr6_57623896_57628704 chr10_27182399_27183380 chr11_101565794_101575259	478	0.714499	31	0.0601942	1.09629e-111	chr1_75842771_75849143 chr5_156084717_156093896 chr11_101565794_101575259 chr12_58721242_58730698	91	0.136024	262	0.518812	1.73201e-44	chr4_69463709_69469223 chr5_156084717_156093896 chr6_78427019_78436083 chr19_22414379_22414380	529	0.790732	210	0.425101	1.27563e-36	chr3_185280336_185289515 chr6_57623896_57628704 chr11_101565794_101575259 chr12_55727215_55728183	215	0.610795	20	0.038835	2.14828e-76	chr1_75842771_75849143 chr5_156084717_156093896 chr6_57623896_57628704 chr11_101565794_101575259	149	0.423295	290	0.574257	0.000118453	chr3_185280336_185289515 chr4_69463709_69469223 chr11_101565794_101575259 chr22_18926187_18935307	238	0.676136	199	0.402834	3.21424e-14	chr3_185280336_185289515 chr4_69463709_69469223 chr6_78427019_78436083 chr11_101565794_101575259	9	0.0174757	366	0.724752	2.1682e-120	chr3_112743479_112752282 chr6_78427019_78436083 chr11_101565794_101575259 chr22_18926187_18935307	36
chr4_69463709_69469223 chr6_78427019_78436083 chr10_27182399_27183380 chr19_22414379_22414380	526	0.786248	177	0.502841	1.33353e-19	chr3_185280336_185289515 chr6_57623896_57628704 chr11_101565794_101575259 chr22_18926187_18935307	477	0.713004	31	0.0601942	2.99989e-111	chr1_75842771_75849143 chr11_101565794_101575259 chr12_58721242_58730698 chr22_18926187_18935307	92	0.137519	263	0.520792	1.82415e-44	chr1_75842771_75849143 chr3_112743479_112752282 chr5_156084717_156093896 chr6_57623896_57628704	159	0.237668	300	0.607287	2.64979e-36	chr3_112743479_112752282 chr3_185280336_185289515 chr11_101565794_101575259 chr12_58721242_58730698	213	0.605114	19	0.0368932	4.65581e-76	chr1_75842771_75849143 chr5_156084717_156093896 chr6_78427019_78436083 chr11_101565794_101575259	149	0.423295	290	0.574257	0.000118453	chr3_185280336_185289515 chr4_69463709_69469223 chr5_156084717_156093896 chr6_78427019_78436083	303	0.860795	304	0.615385	3.76613e-14	chr4_69463709_69469223 chr6_78427019_78436083 chr11_101565794_101575259 chr22_18926187_18935307	9	0.0174757	366	0.724752	2.1682e-120	chr3_112743479_112752282 chr10_27182399_27183380 chr11_101565794_101575259 chr22_18926187_18935307	36
chr3_185280336_185289515 chr4_69463709_69469223 chr7_4622057_4640031 chr22_18926187_18935307	374	0.559043	90	0.255682	1.93772e-19	chr5_156084717_156093896 chr6_57623896_57628704 chr10_27182399_27183380 chr11_101565794_101575259	477	0.713004	31	0.0601942	2.99989e-111	chr1_75842771_75849143 chr6_78427019_78436083 chr11_101565794_101575259 chr12_58721242_58730698	91	0.136024	259	0.512871	2.31487e-43	chr4_69463709_69469223 chr6_78427019_78436083 chr19_22414379_22414380 chr22_18926187_18935307	529	0.790732	211	0.427126	2.82835e-36	chr3_112743479_112752282 chr11_101565794_101575259 chr12_58721242_58730698 chr22_18926187_18935307	213	0.605114	19	0.0368932	4.65581e-76	chr1_75842771_75849143 chr3_185280336_185289515 chr6_57623896_57628704 chr11_101565794_101575259	150	0.426136	291	0.576238	0.000121345	chr4_69463709_69469223 chr5_156084717_156093896 chr11_101565794_101575259 chr22_18926187_18935307	237	0.673295	198	0.40081	3.76613e-14	chr3_185280336_185289515 chr6_57623896_57628704 chr11_101565794_101575259 chr12_58721242_58730698	17	0.0330097	377	0.746535	3.51726e-120	chr3_112743479_112752282 chr5_156084717_156093896 chr6_78427019_78436083 chr11_101565794_101575259	36
chr3_185280336_185289515 chr4_69463709_69469223 chr10_27182399_27183380 chr19_22414379_22414380	534	0.798206	183	0.519886	2.07636e-19	chr3_112743479_112752282 chr11_101565794_101575259 chr19_22414379_22414380 chr22_18926187_18935307	457	0.683109	19	0.0368932	4.31136e-111	chr1_75842771_75849143 chr4_69463709_69469223 chr6_57623896_57628704 chr12_58721242_58730698	92	0.137519	259	0.512871	5.81324e-43	chr1_75842771_75849143 chr3_112743479_112752282 chr3_185280336_185289515 chr12_58721242_58730698	104	0.155456	248	0.502024	3.75593e-36	chr3_185280336_185289515 chr5_156084717_156093896 chr11_101565794_101575259 chr12_58721242_58730698	213	0.605114	19	0.0368932	4.65581e-76	chr1_75842771_75849143 chr3_185280336_185289515 chr6_78427019_78436083 chr11_101565794_101575259	150	0.426136	291	0.576238	0.000121345	chr4_69463709_69469223 chr10_27182399_27183380 chr11_101565794_101575259 chr22_18926187_18935307	237	0.673295	198	0.40081	3.76613e-14	chr6_57623896_57628704 chr10_27182399_27183380 chr11_101565794_101575259 chr12_58721242_58730698	17	0.0330097	377	0.746535	3.51726e-120	chr3_112743479_112752282 chr5_156084717_156093896 chr10_27182399_27183380 chr11_101565794_101575259	36
chr4_69463709_69469223 chr6_78427019_78436083 chr7_4622057_4640031 chr22_18926187_18935307	365	0.54559	86	0.244318	2.70658e-19	chr5_156084717_156093896 chr6_57623896_57628704 chr11_101565794_101575259 chr22_18926187_18935307	476	0.71151	31	0.0601942	8.06754e-111	chr1_75842771_75849143 chr3_112743479_112752282 chr4_69463709_69469223 chr12_58721242_58730698	99	0.147982	265	0.524752	1.9316e-42	chr1_75842771_75849143 chr3_112743479_112752282 chr6_78427019_78436083 chr12_58721242_58730698	104	0.155456	248	0.502024	3.75593e-36	chr3_185280336_185289515 chr10_27182399_27183380 chr11_101565794_101575259 chr12_58721242_58730698	213	0.605114	19	0.0368932	4.65581e-76	chr1_75842771_75849143 chr6_57623896_57628704 chr11_101565794_101575259 chr22_18926187_18935307	150	0.426136	291	0.576238	0.000121345	chr3_112743479_112752282 chr4_69463709_69469223 chr6_78427019_78436083 chr11_101565794_101575259	231	0.65625	190	0.384615	4.5591e-14	chr6_57623896_57628704 chr11_101565794_101575259 chr12_58721242_58730698 chr22_18926187_18935307	17	0.0330097	377	0.746535	3.51726e-120	chr3_112743479_112752282 chr6_78427019_78436083 chr10_27182399_27183380 chr11_101565794_101575259	36
chr4_69463709_69469223 chr7_4622057_4640031 chr10_27182399_27183380 chr22_18926187_18935307	373	0.557549	90	0.255682	2.78718e-19	chr6_57623896_57628704 chr10_27182399_27183380 chr11_101565794_101575259 chr22_18926187_18935307	476	0.71151	31	0.0601942	8.06754e-111	chr1_75842771_75849143 chr3_185280336_185289515 chr4_69463709_69469223 chr12_58721242_58730698	99	0.147982	265	0.524752	1.9316e-42	chr3_112743479_112752282 chr4_69463709_69469223 chr6_78427019_78436083 chr19_22414379_22414380	517	0.772795	201	0.406883	5.12487e-36	chr5_156084717_156093896 chr11_101565794_101575259 chr12_58721242_58730698 chr22_18926187_18935307	213	0.605114	19	0.0368932	4.65581e-76	chr1_75842771_75849143 chr6_78427019_78436083 chr11_101565794_101575259 chr22_18926187_18935307	150	0.426136	291	0.576238	0.000121345	chr4_69463709_69469223 chr5_156084717_156093896 chr6_78427019_78436083 chr10_27182399_27183380	302	0.857955	303	0.61336	5.23891e-14	chr4_69463709_69469223 chr5_156084717_156093896 chr6_78427019_78436083 chr11_101565794_101575259	9	0.0174757	365	0.722772	6.86543e-120	chr3_112743479_112752282 chr3_185280336_185289515 chr6_57623896_57628704 chr11_101565794_101575259	31
chr3_185280336_185289515 chr4_69463709_69469223 chr5_156084717_156093896 chr7_4622057_4640031	370	0.553064	90	0.255682	9.27747e-19	chr3_112743479_112752282 chr10_27182399_27183380 chr11_101565794_101575259 chr19_22414379_22414380	456	0.681614	19	0.0368932	1.11476e-110	chr1_75842771_75849143 chr4_69463709_69469223 chr10_27182399_27183380 chr12_58721242_58730698	99	0.147982	265	0.524752	1.9316e-42	chr3_185280336_185289515 chr4_69463709_69469223 chr6_78427019_78436083 chr19_22414379_22414380	528	0.789238	211	0.427126	5.64004e-36	chr10_27182399_27183380 chr11_101565794_101575259 chr12_58721242_58730698 chr22_18926187_18935307	213	0.605114	19	0.0368932	4.65581e-76	chr1_75842771_75849143 chr6_57623896_57628704 chr6_78427019_78436083 chr11_101565794_101575259	146	0.414773	285	0.564356	0.000128911	chr3_185280336_185289515 chr4_69463709_69469223 chr6_78427019_78436083 chr10_27182399_27183380	303	0.860795	305	0.617409	5.54072e-14	chr4_69463709_69469223 chr6_78427019_78436083 chr10_27182399_27183380 chr11_101565794_101575259	9	0.0174757	365	0.722772	6.86543e-120	chr3_112743479_112752282 chr6_57623896_57628704 chr11_101565794_101575259 chr22_18926187_18935307	31
chr3_112743479_112752282 chr4_69463709_69469223 chr7_4622057_4640031 chr22_18926187_18935307	369	0.55157	90	0.255682	1.34623e-18	chr3_112743479_112752282 chr6_78427019_78436083 chr11_101565794_101575259 chr19_22414379_22414380	453	0.67713	19	0.0368932	2.14193e-109	chr1_75842771_75849143 chr4_69463709_69469223 chr5_156084717_156093896 chr12_58721242_58730698	101	0.150972	264	0.522772	2.71078e-41	chr1_75842771_75849143 chr3_112743479_112752282 chr10_27182399_27183380 chr12_58721242_58730698	104	0.155456	247	0.5	8.13382e-36	chr3_112743479_112752282 chr5_156084717_156093896 chr11_101565794_101575259 chr12_55727215_55728183	218	0.619318	23	0.0446602	5.45503e-76	chr1_75842771_75849143 chr3_185280336_185289515 chr5_156084717_156093896 chr11_101565794_101575259	154	0.4375	296	0.586139	0.000138167	chr3_185280336_185289515 chr4_69463709_69469223 chr6_57623896_57628704 chr11_101565794_101575259	232	0.659091	192	0.388664	5.73135e-14	chr3_112743479_112752282 chr6_57623896_57628704 chr11_101565794_101575259 chr12_58721242_58730698	17	0.0330097	376	0.744554	1.1709e-119	chr3_112743479_112752282 chr5_156084717_156093896 chr6_57623896_57628704 chr11_101565794_101575259	31
chr4_69463709_69469223 chr5_156084717_156093896 chr7_4622057_4640031 chr10_27182399_27183380	369	0.55157	90	0.255682	1.34623e-18	chr3_112743479_112752282 chr3_185280336_185289515 chr6_57623896_57628704 chr11_101565794_101575259	471	0.704036	31	0.0601942	1.30785e-108	chr1_75842771_75849143 chr4_69463709_69469223 chr6_78427019_78436083 chr12_58721242_58730698	99	0.147982	261	0.516832	5.78154e-41	chr4_69463709_69469223 chr6_78427019_78436083 chr10_27182399_27183380 chr19_22414379_22414380	526	0.786248	210	0.425101	1.07082e-35	chr3_112743479_112752282 chr11_101565794_101575259 chr12_55727215_55728183 chr22_18926187_18935307	218	0.619318	23	0.0446602	5.45503e-76	chr1_75842771_75849143 chr5_156084717_156093896 chr11_101565794_101575259 chr22_18926187_18935307	154	0.4375	296	0.586139	0.000138167	chr4_69463709_69469223 chr5_156084717_156093896 chr6_57623896_57628704 chr6_78427019_78436083	295	0.838068	291	0.589069	6.45229e-14	chr5_156084717_156093896 chr6_57623896_57628704 chr11_101565794_101575259 chr12_58721242_58730698	17	0.0330097	376	0.744554	1.1709e-119	chr3_112743479_112752282 chr6_57623896_57628704 chr6_78427019_78436083 chr11_101565794_101575259	31
chr4_69463709_69469223 chr5_156084717_156093896 chr6_78427019_78436083 chr7_4622057_4640031	360	0.538117	86	0.244318	1.86748e-18	chr3_112743479_112752282 chr5_156084717_156093896 chr6_57623896_57628704 chr11_101565794_101575259	470	0.702541	31	0.0601942	3.51559e-108	chr1_75842771_75849143 chr4_69463709_69469223 chr12_58721242_58730698 chr22_18926187_18935307	102	0.152466	264	0.522772	6.39766e-41	chr1_75842771_75849143 chr3_112743479_112752282 chr5_156084717_156093896 chr12_58721242_58730698	106	0.158445	247	0.5	4.06453e-35	chr3_185280336_185289515 chr10_27182399_27183380 chr11_101565794_101575259 chr12_55727215_55728183	218	0.619318	23	0.0446602	5.45503e-76	chr1_75842771_75849143 chr3_185280336_185289515 chr11_101565794_101575259 chr22_18926187_18935307	155	0.440341	297	0.588119	0.000151531	chr4_69463709_69469223 chr5_156084717_156093896 chr6_57623896_57628704 chr11_101565794_101575259	231	0.65625	191	0.38664	6.59954e-14	chr3_112743479_112752282 chr4_69463709_69469223 chr6_78427019_78436083 chr11_101565794_101575259	9	0.0174757	364	0.720792	2.23998e-119	chr3_112743479_112752282 chr6_57623896_57628704 chr10_27182399_27183380 chr11_101565794_101575259	31
chr3_185280336_185289515 chr4_69463709_69469223 chr7_4622057_4640031 chr10_27182399_27183380	369	0.55157	91	0.258523	2.92674e-18	chr3_112743479_112752282 chr6_57623896_57628704 chr10_27182399_27183380 chr11_101565794_101575259	470	0.702541	31	0.0601942	3.51559e-108	chr1_75842771_75849143 chr3_112743479_112752282 chr3_185280336_185289515 chr12_55727215_55728183	117	0.174888	277	0.548515	4.09444e-40	chr1_75842771_75849143 chr3_112743479_112752282 chr12_58721242_58730698 chr22_18926187_18935307	107	0.15994	248	0.502024	4.06453e-35	chr5_156084717_156093896 chr11_101565794_101575259 chr12_55727215_55728183 chr22_18926187_18935307	218	0.619318	23	0.0446602	5.45503e-76	chr6_78427019_78436083 chr11_101565794_101575259 chr12_55727215_55728183 chr12_58721242_58730698	167	0.474432	309	0.611881	0.000502714	chr4_69463709_69469223 chr6_57623896_57628704 chr10_27182399_27183380 chr11_101565794_101575259	231	0.65625	191	0.38664	6.59954e-14	chr3_185280336_185289515 chr6_78427019_78436083 chr11_101565794_101575259 chr12_58721242_58730698	19	0.0368932	376	0.744554	3.59156e-118	chr1_75842771_75849143 chr3_185280336_185289515 chr6_78427019_78436083 chr12_58721242_58730698	18
chr3_112743479_112752282 chr4_69463709_69469223 chr19_22414379_22414380 chr22_18926187_18935307	527	0.787743	182	0.517045	3.47167e-18	chr3_112743479_112752282 chr6_57623896_57628704 chr11_101565794_101575259 chr22_18926187_18935307	469	0.701046	31	0.0601942	9.30172e-108	chr1_75842771_75849143 chr3_112743479_112752282 chr10_27182399_27183380 chr12_55727215_55728183	117	0.174888	277	0.548515	4.09444e-40	chr4_69463709_69469223 chr7_4622057_4640031 chr19_22414379_22414380 chr22_18926187_18935307	338	0.505232	79	0.159919	4.72384e-33	chr3_112743479_112752282 chr6_57623896_57628704 chr11_101565794_101575259 chr12_55727215_55728183	214	0.607955	20	0.038835	6.23293e-76	chr1_75842771_75849143 chr4_69463709_69469223 chr6_78427019_78436083 chr12_58721242_58730698	134	0.380682	261	0.516832	0.000611007	chr3_185280336_185289515 chr4_69463709_69469223 chr6_57623896_57628704 chr6_78427019_78436083	296	0.840909	293	0.593117	6.81962e-14	chr6_78427019_78436083 chr10_27182399_27183380 chr11_101565794_101575259 chr12_58721242_58730698	19	0.0368932	376	0.744554	3.59156e-118	chr1_75842771_75849143 chr3_185280336_185289515 chr12_58721242_58730698 chr22_18926187_18935307	18
chr3_185280336_185289515 chr4_69463709_69469223 chr6_78427019_78436083 chr7_4622057_4640031	360	0.538117	87	0.247159	3.96416e-18	chr3_185280336_185289515 chr6_57623896_57628704 chr6_78427019_78436083 chr11_101565794_101575259	469	0.701046	31	0.0601942	9.30172e-108	chr1_75842771_75849143 chr3_112743479_112752282 chr6_57623896_57628704 chr11_101565794_101575259	132	0.197309	291	0.576238	6.31901e-40	chr3_185280336_185289515 chr4_69463709_69469223 chr7_4622057_4640031 chr19_22414379_22414380	335	0.500747	79	0.159919	2.50392e-32	chr5_156084717_156093896 chr6_57623896_57628704 chr11_101565794_101575259 chr12_55727215_55728183	214	0.607955	20	0.038835	6.23293e-76	chr1_75842771_75849143 chr3_112743479_112752282 chr5_156084717_156093896 chr10_27182399_27183380	196	0.556818	347	0.687129	0.000707183	chr4_69463709_69469223 chr5_156084717_156093896 chr6_78427019_78436083 chr22_18926187_18935307	302	0.857955	304	0.615385	7.28011e-14	chr6_78427019_78436083 chr11_101565794_101575259 chr12_58721242_58730698 chr22_18926187_18935307	19	0.0368932	376	0.744554	3.59156e-118	chr1_75842771_75849143 chr6_78427019_78436083 chr12_58721242_58730698 chr22_18926187_18935307	18
chr4_69463709_69469223 chr6_78427019_78436083 chr7_4622057_4640031 chr10_27182399_27183380	360	0.538117	87	0.247159	3.96416e-18	chr6_57623896_57628704 chr6_78427019_78436083 chr10_27182399_27183380 chr11_101565794_101575259	469	0.701046	31	0.0601942	9.30172e-108	chr1_75842771_75849143 chr3_112743479_112752282 chr12_55727215_55728183 chr22_18926187_18935307	118	0.176383	277	0.548515	9.06617e-40	chr4_69463709_69469223 chr6_57623896_57628704 chr11_101565794_101575259 chr19_22414379_22414380	416	0.621824	132	0.267206	3.29261e-32	chr6_57623896_57628704 chr11_101565794_101575259 chr12_55727215_55728183 chr22_18926187_18935307	214	0.607955	20	0.038835	6.23293e-76	chr1_75842771_75849143 chr3_112743479_112752282 chr3_185280336_185289515 chr10_27182399_27183380	197	0.559659	348	0.689109	0.000742959	chr3_185280336_185289515 chr4_69463709_69469223 chr6_78427019_78436083 chr22_18926187_18935307	303	0.860795	306	0.619433	7.70814e-14	chr4_69463709_69469223 chr6_57623896_57628704 chr6_78427019_78436083 chr11_101565794_101575259	8	0.015534	360	0.712871	4.49426e-118	chr1_75842771_75849143 chr3_185280336_185289515 chr5_156084717_156093896 chr12_58721242_58730698	18
chr4_69463709_69469223 chr6_78427019_78436083 chr11_101565794_101575259 chr19_22414379_22414380	447	0.668161	133	0.377841	4.11551e-18	chr5_156084717_156093896 chr6_57623896_57628704 chr6_78427019_78436083 chr11_101565794_101575259	468	0.699552	31	0.0601942	2.49008e-107	chr1_75842771_75849143 chr3_185280336_185289515 chr10_27182399_27183380 chr12_55727215_55728183	118	0.176383	277	0.548515	9.06617e-40	chr3_112743479_112752282 chr4_69463709_69469223 chr5_156084717_156093896 chr11_101565794_101575259	487	0.727952	189	0.382591	2.64225e-31	chr3_112743479_112752282 chr5_156084717_156093896 chr11_101565794_101575259 chr12_58721242_58730698	212	0.602273	19	0.0368932	1.4177e-75	chr1_75842771_75849143 chr3_112743479_112752282 chr6_78427019_78436083 chr10_27182399_27183380	191	0.542614	340	0.673267	0.000742959	chr4_69463709_69469223 chr6_57623896_57628704 chr6_78427019_78436083 chr10_27182399_27183380	295	0.838068	292	0.591093	9.10919e-14	chr3_112743479_112752282 chr6_78427019_78436083 chr11_101565794_101575259 chr12_58721242_58730698	19	0.0368932	375	0.742574	1.21061e-117	chr1_75842771_75849143 chr3_185280336_185289515 chr10_27182399_27183380 chr12_58721242_58730698	18
chr3_112743479_112752282 chr3_185280336_185289515 chr4_69463709_69469223 chr19_22414379_22414380	528	0.789238	183	0.519886	4.19097e-18	chr6_57623896_57628704 chr6_78427019_78436083 chr11_101565794_101575259 chr22_18926187_18935307	468	0.699552	31	0.0601942	2.49008e-107	chr1_75842771_75849143 chr3_112743479_112752282 chr3_185280336_185289515 chr11_101565794_101575259	139	0.207773	297	0.588119	9.68086e-40	chr3_185280336_185289515 chr4_69463709_69469223 chr5_156084717_156093896 chr11_101565794_101575259	497	0.7429	198	0.40081	4.23936e-31	chr3_112743479_112752282 chr10_27182399_27183380 chr11_101565794_101575259 chr12_58721242_58730698	212	0.602273	19	0.0368932	1.4177e-75	chr5_156084717_156093896 chr11_101565794_101575259 chr12_55727215_55728183 chr12_58721242_58730698	172	0.488636	314	0.621782	0.000742959	chr4_69463709_69469223 chr6_57623896_57628704 chr11_101565794_101575259 chr22_18926187_18935307	231	0.65625	192	0.388664	9.71281e-14	chr5_156084717_156093896 chr6_78427019_78436083 chr11_101565794_101575259 chr12_58721242_58730698	19	0.0368932	375	0.742574	1.21061e-117	chr1_75842771_75849143 chr5_156084717_156093896 chr6_78427019_78436083 chr12_58721242_58730698	18
chr3_112743479_112752282 chr4_69463709_69469223 chr5_156084717_156093896 chr19_22414379_22414380	528	0.789238	183	0.519886	4.19097e-18	chr4_69463709_69469223 chr6_57623896_57628704 chr11_101565794_101575259 chr19_22414379_22414380	416	0.621824	2	0.0038835	4.84747e-107	chr1_75842771_75849143 chr3_112743479_112752282 chr10_27182399_27183380 chr11_101565794_101575259	139	0.207773	297	0.588119	9.68086e-40	chr3_112743479_112752282 chr3_185280336_185289515 chr4_69463709_69469223 chr11_101565794_101575259	487	0.727952	190	0.384615	5.61202e-31	chr5_156084717_156093896 chr10_27182399_27183380 chr11_101565794_101575259 chr12_58721242_58730698	212	0.602273	19	0.0368932	1.4177e-75	chr10_27182399_27183380 chr11_101565794_101575259 chr12_55727215_55728183 chr12_58721242_58730698	172	0.488636	314	0.621782	0.000742959	chr4_69463709_69469223 chr6_78427019_78436083 chr10_27182399_27183380 chr22_18926187_18935307	302	0.857955	305	0.617409	1.05831e-13	chr6_57623896_57628704 chr6_78427019_78436083 chr11_101565794_101575259 chr12_58721242_58730698	17	0.0330097	370	0.732673	1.87854e-116	chr1_75842771_75849143 chr5_156084717_156093896 chr12_58721242_58730698 chr22_18926187_18935307	18
chr5_156084717_156093896 chr7_4622057_4640031 chr10_27182399_27183380 chr22_18926187_18935307	391	0.584454	103	0.292614	5.28015e-18	chr3_185280336_185289515 chr6_57623896_57628704 chr11_101565794_101575259 chr19_22414379_22414380	434	0.648729	15	0.0291262	1.89899e-104	chr1_75842771_75849143 chr3_185280336_185289515 chr6_57623896_57628704 chr11_101565794_101575259	133	0.198804	291	0.576238	1.30167e-39	chr4_69463709_69469223 chr5_156084717_156093896 chr10_27182399_27183380 chr11_101565794_101575259	495	0.73991	197	0.398785	7.05432e-31	chr3_112743479_112752282 chr10_27182399_27183380 chr11_101565794_101575259 chr12_55727215_55728183	217	0.616477	23	0.0446602	1.71246e-75	chr1_75842771_75849143 chr3_112743479_112752282 chr3_185280336_185289515 chr5_156084717_156093896	197	0.559659	347	0.687129	0.00087569	chr4_69463709_69469223 chr6_57623896_57628704 chr6_78427019_78436083 chr22_18926187_18935307	295	0.838068	293	0.593117	1.34074e-13	chr3_185280336_185289515 chr5_156084717_156093896 chr11_101565794_101575259 chr12_55727215_55728183	23	0.0446602	355	0.70297	3.33353e-104	chr1_75842771_75849143 chr6_78427019_78436083 chr10_27182399_27183380 chr12_58721242_58730698	18
chr3_112743479_112752282 chr4_69463709_69469223 chr5_156084717_156093896 chr7_4622057_4640031	365	0.54559	90	0.255682	5.7447e-18	chr3_112743479_112752282 chr6_57623896_57628704 chr6_78427019_78436083 chr11_101565794_101575259	461	0.689088	31	0.0601942	2.61767e-104	chr1_75842771_75849143 chr6_57623896_57628704 chr10_27182399_27183380 chr11_101565794_101575259	133	0.198804	291	0.576238	1.30167e-39	chr4_69463709_69469223 chr5_156084717_156093896 chr11_101565794_101575259 chr22_18926187_18935307	496	0.741405	198	0.40081	7.85287e-31	chr5_156084717_156093896 chr10_27182399_27183380 chr11_101565794_101575259 chr12_55727215_55728183	217	0.616477	23	0.0446602	1.71246e-75	chr1_75842771_75849143 chr3_112743479_112752282 chr10_27182399_27183380 chr22_18926187_18935307	197	0.559659	347	0.687129	0.00087569	chr4_69463709_69469223 chr6_78427019_78436083 chr11_101565794_101575259 chr12_55727215_55728183	185	0.525568	134	0.271255	2.96922e-13	chr3_185280336_185289515 chr11_101565794_101575259 chr12_55727215_55728183 chr22_18926187_18935307	23	0.0446602	355	0.70297	3.33353e-104	chr1_75842771_75849143 chr10_27182399_27183380 chr12_58721242_58730698 chr22_18926187_18935307	18
chr3_185280336_185289515 chr4_69463709_69469223 chr11_101565794_101575259 chr19_22414379_22414380	452	0.675635	137	0.389205	9.03388e-18	chr5_156084717_156093896 chr6_57623896_57628704 chr11_101565794_101575259 chr19_22414379_22414380	433	0.647235	15	0.0291262	4.68078e-104	chr1_75842771_75849143 chr3_112743479_112752282 chr5_156084717_156093896 chr12_55727215_55728183	119	0.177877	277	0.548515	1.9021e-39	chr3_112743479_112752282 chr4_69463709_69469223 chr10_27182399_27183380 chr11_101565794_101575259	485	0.724963	189	0.382591	8.9716e-31	chr10_27182399_27183380 chr11_101565794_101575259 chr12_55727215_55728183 chr22_18926187_18935307	217	0.616477	23	0.0446602	1.71246e-75	chr1_75842771_75849143 chr3_185280336_185289515 chr5_156084717_156093896 chr10_27182399_27183380	197	0.559659	347	0.687129	0.00087569	chr3_185280336_185289515 chr4_69463709_69469223 chr6_78427019_78436083 chr11_101565794_101575259	232	0.659091	199	0.402834	1.09269e-12	chr5_156084717_156093896 chr11_101565794_101575259 chr12_55727215_55728183 chr22_18926187_18935307	23	0.0446602	355	0.70297	3.33353e-104	chr1_75842771_75849143 chr5_156084717_156093896 chr10_27182399_27183380 chr12_58721242_58730698	18
chr4_69463709_69469223 chr5_156084717_156093896 chr11_101565794_101575259 chr19_22414379_22414380	452	0.675635	137	0.389205	9.03388e-18	chr6_57623896_57628704 chr10_27182399_27183380 chr11_101565794_101575259 chr19_22414379_22414380	433	0.647235	15	0.0291262	4.68078e-104	chr1_75842771_75849143 chr3_185280336_185289515 chr12_55727215_55728183 chr22_18926187_18935307	119	0.177877	277	0.548515	1.9021e-39	chr3_112743479_112752282 chr4_69463709_69469223 chr11_101565794_101575259 chr22_18926187_18935307	486	0.726457	190	0.384615	1.01397e-30	chr6_57623896_57628704 chr10_27182399_27183380 chr11_101565794_101575259 chr12_55727215_55728183	213	0.605114	20	0.038835	1.99304e-75	chr1_75842771_75849143 chr3_112743479_112752282 chr5_156084717_156093896 chr6_78427019_78436083	191	0.542614	339	0.671287	0.00087569	chr4_69463709_69469223 chr5_156084717_156093896 chr6_78427019_78436083 chr11_101565794_101575259	231	0.65625	198	0.40081	1.27525e-12	chr3_185280336_185289515 chr10_27182399_27183380 chr11_101565794_101575259 chr12_55727215_55728183	23	0.0446602	354	0.70099	1.03309e-103	chr1_75842771_75849143 chr3_112743479_112752282 chr3_185280336_185289515 chr12_58721242_58730698	18
chr4_69463709_69469223 chr10_27182399_27183380 chr11_101565794_101575259 chr19_22414379_22414380	450	0.672646	136	0.386364	9.85892e-18	chr6_57623896_57628704 chr11_101565794_101575259 chr19_22414379_22414380 chr22_18926187_18935307	431	0.644245	15	0.0291262	3.00631e-103	chr1_75842771_75849143 chr10_27182399_27183380 chr12_55727215_55728183 chr22_18926187_18935307	119	0.177877	277	0.548515	1.9021e-39	chr3_112743479_112752282 chr4_69463709_69469223 chr6_57623896_57628704 chr19_22414379_22414380	488	0.729447	192	0.388664	1.30496e-30	chr3_185280336_185289515 chr6_57623896_57628704 chr11_101565794_101575259 chr12_58721242_58730698	209	0.59375	17	0.0330097	1.99304e-75	chr1_75842771_75849143 chr5_156084717_156093896 chr6_78427019_78436083 chr10_27182399_27183380	191	0.542614	339	0.671287	0.00087569	chr4_69463709_69469223 chr6_78427019_78436083 chr10_27182399_27183380 chr11_101565794_101575259	231	0.65625	198	0.40081	1.27525e-12	chr5_156084717_156093896 chr10_27182399_27183380 chr11_101565794_101575259 chr12_55727215_55728183	23	0.0446602	354	0.70099	1.03309e-103	chr1_75842771_75849143 chr3_112743479_112752282 chr6_78427019_78436083 chr12_58721242_58730698	18
chr4_69463709_69469223 chr11_101565794_101575259 chr19_22414379_22414380 chr22_18926187_18935307	450	0.672646	136	0.386364	9.85892e-18	chr3_185280336_185289515 chr4_69463709_69469223 chr5_156084717_156093896 chr19_22414379_22414380	539	0.80568	89	0.172816	4.87699e-103	chr1_75842771_75849143 chr3_112743479_112752282 chr11_101565794_101575259 chr22_18926187_18935307	140	0.209268	297	0.588119	1.9484e-39	chr3_185280336_185289515 chr4_69463709_69469223 chr10_27182399_27183380 chr11_101565794_101575259	495	0.73991	198	0.40081	1.43353e-30	chr6_57623896_57628704 chr11_101565794_101575259 chr12_58721242_58730698 chr22_18926187_18935307	209	0.59375	17	0.0330097	1.99304e-75	chr3_112743479_112752282 chr11_101565794_101575259 chr12_55727215_55728183 chr12_58721242_58730698	172	0.488636	313	0.619802	0.00087569	chr4_69463709_69469223 chr6_78427019_78436083 chr11_101565794_101575259 chr22_18926187_18935307	231	0.65625	199	0.402834	1.93331e-12	chr10_27182399_27183380 chr11_101565794_101575259 chr12_55727215_55728183 chr22_18926187_18935307	23	0.0446602	354	0.70099	1.03309e-103	chr1_75842771_75849143 chr3_112743479_112752282 chr12_58721242_58730698 chr22_18926187_18935307	18
chr3_112743479_112752282 chr4_69463709_69469223 chr6_78427019_78436083 chr19_22414379_22414380	517	0.772795	177	0.502841	1.02162e-17	chr4_69463709_69469223 chr5_156084717_156093896 chr19_22414379_22414380 chr22_18926187_18935307	539	0.80568	89	0.172816	4.87699e-103	chr1_75842771_75849143 chr3_185280336_185289515 chr10_27182399_27183380 chr11_101565794_101575259	140	0.209268	297	0.588119	1.9484e-39	chr3_185280336_185289515 chr4_69463709_69469223 chr11_101565794_101575259 chr22_18926187_18935307	496	0.741405	199	0.402834	1.59548e-30	chr3_185280336_185289515 chr4_69463709_69469223 chr11_101565794_101575259 chr12_55727215_55728183	191	0.542614	5	0.00970874	4.74104e-75	chr3_112743479_112752282 chr6_78427019_78436083 chr10_27182399_27183380 chr12_58721242_58730698	265	0.752841	432	0.855446	0.000894617	chr4_69463709_69469223 chr6_57623896_57628704 chr6_78427019_78436083 chr11_101565794_101575259	226	0.642045	192	0.388664	1.93331e-12	chr3_112743479_112752282 chr3_185280336_185289515 chr11_101565794_101575259 chr12_55727215_55728183	23	0.0446602	353	0.69901	3.15732e-103	chr1_75842771_75849143 chr3_112743479_112752282 chr5_156084717_156093896 chr12_58721242_58730698	18
chr3_185280336_185289515 chr5_156084717_156093896 chr7_4622057_4640031 chr22_18926187_18935307	391	0.584454	104	0.295455	1.05311e-17	chr3_185280336_185289515 chr4_69463709_69469223 chr19_22414379_22414380 chr22_18926187_18935307	538	0.804185	89	0.172816	1.52773e-102	chr1_75842771_75849143 chr6_57623896_57628704 chr11_101565794_101575259 chr22_18926187_18935307	134	0.200299	291	0.576238	2.68357e-39	chr4_69463709_69469223 chr5_156084717_156093896 chr6_57623896_57628704 chr19_22414379_22414380	498	0.744395	201	0.406883	1.99039e-30	chr3_112743479_112752282 chr6_57623896_57628704 chr11_101565794_101575259 chr12_58721242_58730698	208	0.590909	17	0.0330097	6.57908e-75	chr5_156084717_156093896 chr6_78427019_78436083 chr10_27182399_27183380 chr12_58721242_58730698	265	0.752841	432	0.855446	0.000894617	chr3_112743479_112752282 chr4_69463709_69469223 chr12_55727215_55728183 chr12_58721242_58730698	191	0.542614	148	0.299595	5.98965e-12	chr3_112743479_112752282 chr5_156084717_156093896 chr11_101565794_101575259 chr12_55727215_55728183	23	0.0446602	353	0.69901	3.15732e-103	chr1_75842771_75849143 chr3_112743479_112752282 chr10_27182399_27183380 chr12_58721242_58730698	18
chr3_112743479_112752282 chr3_185280336_185289515 chr4_69463709_69469223 chr7_4622057_4640031	365	0.54559	91	0.258523	1.151e-17	chr6_57623896_57628704 chr6_78427019_78436083 chr11_101565794_101575259 chr19_22414379_22414380	429	0.641256	15	0.0291262	1.84494e-102	chr1_75842771_75849143 chr3_185280336_185289515 chr11_101565794_101575259 chr22_18926187_18935307	141	0.210762	297	0.588119	4.01848e-39	chr4_69463709_69469223 chr10_27182399_27183380 chr11_101565794_101575259 chr22_18926187_18935307	494	0.738416	198	0.40081	2.6431e-30	chr5_156084717_156093896 chr6_57623896_57628704 chr11_101565794_101575259 chr12_58721242_58730698	208	0.590909	17	0.0330097	6.57908e-75	chr1_75842771_75849143 chr3_112743479_112752282 chr3_185280336_185289515 chr6_78427019_78436083	192	0.545455	340	0.673267	0.000894617	chr3_112743479_112752282 chr4_69463709_69469223 chr11_101565794_101575259 chr12_58721242_58730698	185	0.525568	142	0.287449	1.20844e-11	chr3_112743479_112752282 chr10_27182399_27183380 chr11_101565794_101575259 chr12_55727215_55728183	23	0.0446602	353	0.69901	3.15732e-103	chr4_69463709_69469223 chr6_57623896_57628704 chr6_78427019_78436083 chr10_27182399_27183380	144
chr3_112743479_112752282 chr4_69463709_69469223 chr7_4622057_4640031 chr10_27182399_27183380	365	0.54559	91	0.258523	1.151e-17	chr4_69463709_69469223 chr5_156084717_156093896 chr10_27182399_27183380 chr19_22414379_22414380	535	0.799701	88	0.170874	1.15959e-101	chr1_75842771_75849143 chr10_27182399_27183380 chr11_101565794_101575259 chr22_18926187_18935307	141	0.210762	297	0.588119	4.01848e-39	chr3_185280336_185289515 chr4_69463709_69469223 chr6_57623896_57628704 chr19_22414379_22414380	497	0.7429	202	0.408907	7.96917e-30	chr6_57623896_57628704 chr10_27182399_27183380 chr11_101565794_101575259 chr12_58721242_58730698	208	0.590909	17	0.0330097	6.57908e-75	chr1_75842771_75849143 chr3_185280336_185289515 chr6_78427019_78436083 chr10_27182399_27183380	192	0.545455	340	0.673267	0.000894617	chr4_69463709_69469223 chr6_57623896_57628704 chr12_55727215_55728183 chr12_58721242_58730698	188	0.534091	149	0.301619	4.98439e-11	chr3_112743479_112752282 chr11_101565794_101575259 chr12_55727215_55728183 chr22_18926187_18935307	23	0.0446602	353	0.69901	3.15732e-103	chr3_185280336_185289515 chr4_69463709_69469223 chr6_57623896_57628704 chr6_78427019_78436083	145
chr3_112743479_112752282 chr4_69463709_69469223 chr10_27182399_27183380 chr19_22414379_22414380	524	0.783259	182	0.517045	1.31449e-17	chr3_185280336_185289515 chr4_69463709_69469223 chr10_27182399_27183380 chr19_22414379_22414380	534	0.798206	88	0.170874	3.53833e-101	chr1_75842771_75849143 chr3_185280336_185289515 chr5_156084717_156093896 chr12_55727215_55728183	120	0.179372	277	0.548515	4.01848e-39	chr4_69463709_69469223 chr6_57623896_57628704 chr10_27182399_27183380 chr19_22414379_22414380	495	0.73991	201	0.406883	1.33334e-29	chr3_112743479_112752282 chr4_69463709_69469223 chr11_101565794_101575259 chr12_55727215_55728183	190	0.539773	5	0.00970874	1.45022e-74	chr3_185280336_185289515 chr11_101565794_101575259 chr12_55727215_55728183 chr12_58721242_58730698	173	0.491477	314	0.621782	0.000894617	chr3_112743479_112752282 chr3_185280336_185289515 chr4_69463709_69469223 chr12_58721242_58730698	241	0.684659	222	0.449393	6.06939e-11	chr3_185280336_185289515 chr4_69463709_69469223 chr11_101565794_101575259 chr12_58721242_58730698	6	0.0116505	326	0.645545	1.02224e-102	chr4_69463709_69469223 chr6_57623896_57628704 chr6_78427019_78436083 chr22_18926187_18935307	145
chr1_75842771_75849143 chr3_185280336_185289515 chr4_69463709_69469223 chr10_27182399_27183380	159	0.237668	179	0.508523	1.44771e-17	chr4_69463709_69469223 chr10_27182399_27183380 chr19_22414379_22414380 chr22_18926187_18935307	534	0.798206	88	0.170874	3.53833e-101	chr1_75842771_75849143 chr5_156084717_156093896 chr10_27182399_27183380 chr12_55727215_55728183	120	0.179372	277	0.548515	4.01848e-39	chr4_69463709_69469223 chr6_57623896_57628704 chr19_22414379_22414380 chr22_18926187_18935307	496	0.741405	202	0.408907	1.48079e-29	chr4_69463709_69469223 chr5_156084717_156093896 chr11_101565794_101575259 chr12_55727215_55728183	190	0.539773	5	0.00970874	1.45022e-74	chr11_101565794_101575259 chr12_55727215_55728183 chr12_58721242_58730698 chr22_18926187_18935307	173	0.491477	314	0.621782	0.000894617	chr3_112743479_112752282 chr4_69463709_69469223 chr12_58721242_58730698 chr22_18926187_18935307	241	0.684659	222	0.449393	6.06939e-11	chr4_69463709_69469223 chr10_27182399_27183380 chr11_101565794_101575259 chr12_58721242_58730698	6	0.0116505	326	0.645545	1.02224e-102	chr3_185280336_185289515 chr4_69463709_69469223 chr6_78427019_78436083 chr22_18926187_18935307	158
chr3_185280336_185289515 chr7_4622057_4640031 chr10_27182399_27183380 chr22_18926187_18935307	390	0.58296	104	0.295455	1.48109e-17	chr3_112743479_112752282 chr6_57623896_57628704 chr11_101565794_101575259 chr19_22414379_22414380	425	0.635277	15	0.0291262	7.08626e-101	chr1_75842771_75849143 chr3_112743479_112752282 chr6_78427019_78436083 chr12_55727215_55728183	114	0.170404	271	0.536634	4.07746e-39	chr4_69463709_69469223 chr12_55727215_55728183 chr19_22414379_22414380 chr22_18926187_18935307	406	0.606876	133	0.269231	2.01969e-29	chr4_69463709_69469223 chr10_27182399_27183380 chr11_101565794_101575259 chr12_55727215_55728183	190	0.539773	5	0.00970874	1.45022e-74	chr3_185280336_185289515 chr6_78427019_78436083 chr10_27182399_27183380 chr12_58721242_58730698	266	0.755682	433	0.857426	0.000921167	chr3_112743479_112752282 chr4_69463709_69469223 chr6_57623896_57628704 chr12_58721242_58730698	234	0.664773	212	0.42915	6.43743e-11	chr4_69463709_69469223 chr11_101565794_101575259 chr12_58721242_58730698 chr22_18926187_18935307	6	0.0116505	326	0.645545	1.02224e-102	chr3_185280336_185289515 chr4_69463709_69469223 chr6_78427019_78436083 chr10_27182399_27183380	157
chr5_156084717_156093896 chr6_78427019_78436083 chr7_4622057_4640031 chr22_18926187_18935307	380	0.568012	99	0.28125	1.58999e-17	chr4_69463709_69469223 chr5_156084717_156093896 chr6_78427019_78436083 chr19_22414379_22414380	529	0.790732	87	0.168932	2.40025e-99	chr1_75842771_75849143 chr3_112743479_112752282 chr6_57623896_57628704 chr12_55727215_55728183	112	0.167414	269	0.532673	4.07746e-39	chr3_185280336_185289515 chr4_69463709_69469223 chr12_55727215_55728183 chr19_22414379_22414380	405	0.605381	133	0.269231	3.50822e-29	chr4_69463709_69469223 chr11_101565794_101575259 chr12_55727215_55728183 chr22_18926187_18935307	190	0.539773	5	0.00970874	1.45022e-74	chr3_185280336_185289515 chr10_27182399_27183380 chr11_101565794_101575259 chr22_18926187_18935307	269	0.764205	436	0.863366	0.000967088	chr3_185280336_185289515 chr4_69463709_69469223 chr12_55727215_55728183 chr12_58721242_58730698	192	0.545455	155	0.313765	6.88406e-11	chr3_185280336_185289515 chr6_57623896_57628704 chr11_101565794_101575259 chr12_55727215_55728183	20	0.038835	347	0.687129	2.03575e-102	chr4_69463709_69469223 chr6_78427019_78436083 chr10_27182399_27183380 chr22_18926187_18935307	157
chr6_78427019_78436083 chr7_4622057_4640031 chr10_27182399_27183380 chr22_18926187_18935307	380	0.568012	99	0.28125	1.58999e-17	chr4_69463709_69469223 chr6_78427019_78436083 chr19_22414379_22414380 chr22_18926187_18935307	529	0.790732	87	0.168932	2.40025e-99	chr1_75842771_75849143 chr5_156084717_156093896 chr12_55727215_55728183 chr22_18926187_18935307	121	0.180867	277	0.548515	8.77525e-39	chr4_69463709_69469223 chr11_101565794_101575259 chr12_55727215_55728183 chr19_22414379_22414380	339	0.506726	90	0.182186	4.69427e-29	chr3_185280336_185289515 chr6_78427019_78436083 chr11_101565794_101575259 chr12_55727215_55728183	214	0.607955	23	0.0446602	6.42591e-74	chr3_112743479_112752282 chr10_27182399_27183380 chr11_101565794_101575259 chr22_18926187_18935307	268	0.761364	435	0.861386	0.000967088	chr4_69463709_69469223 chr12_55727215_55728183 chr12_58721242_58730698 chr22_18926187_18935307	192	0.545455	155	0.313765	6.88406e-11	chr5_156084717_156093896 chr6_57623896_57628704 chr11_101565794_101575259 chr12_55727215_55728183	20	0.038835	347	0.687129	2.03575e-102	chr3_185280336_185289515 chr4_69463709_69469223 chr6_57623896_57628704 chr10_27182399_27183380	145
chr1_75842771_75849143 chr3_112743479_112752282 chr4_69463709_69469223 chr10_27182399_27183380	158	0.236173	178	0.505682	1.8115e-17	chr3_185280336_185289515 chr4_69463709_69469223 chr6_78427019_78436083 chr19_22414379_22414380	528	0.789238	87	0.168932	7.24042e-99	chr1_75842771_75849143 chr3_112743479_112752282 chr5_156084717_156093896 chr11_101565794_101575259	141	0.210762	296	0.586139	8.79972e-39	chr3_112743479_112752282 chr4_69463709_69469223 chr12_55727215_55728183 chr19_22414379_22414380	397	0.593423	128	0.259109	5.43435e-29	chr6_57623896_57628704 chr6_78427019_78436083 chr11_101565794_101575259 chr12_55727215_55728183	210	0.596591	20	0.038835	7.30527e-74	chr5_156084717_156093896 chr10_27182399_27183380 chr11_101565794_101575259 chr22_18926187_18935307	268	0.761364	435	0.861386	0.000967088	chr3_112743479_112752282 chr4_69463709_69469223 chr5_156084717_156093896 chr12_58721242_58730698	240	0.681818	221	0.447368	6.8999e-11	chr6_57623896_57628704 chr11_101565794_101575259 chr12_55727215_55728183 chr22_18926187_18935307	20	0.038835	347	0.687129	2.03575e-102	chr4_69463709_69469223 chr6_57623896_57628704 chr10_27182399_27183380 chr22_18926187_18935307	145
chr3_112743479_112752282 chr4_69463709_69469223 chr6_78427019_78436083 chr7_4622057_4640031	355	0.530643	87	0.247159	2.16858e-17	chr4_69463709_69469223 chr6_78427019_78436083 chr10_27182399_27183380 chr19_22414379_22414380	526	0.786248	86	0.16699	1.66139e-98	chr1_75842771_75849143 chr3_185280336_185289515 chr6_78427019_78436083 chr12_55727215_55728183	115	0.171898	271	0.536634	8.79972e-39	chr4_69463709_69469223 chr5_156084717_156093896 chr12_55727215_55728183 chr19_22414379_22414380	404	0.603886	133	0.269231	5.94917e-29	chr3_112743479_112752282 chr6_78427019_78436083 chr11_101565794_101575259 chr12_55727215_55728183	213	0.605114	23	0.0446602	2.14205e-73	chr1_75842771_75849143 chr3_112743479_112752282 chr3_185280336_185289515 chr22_18926187_18935307	198	0.5625	347	0.687129	0.000967088	chr3_112743479_112752282 chr4_69463709_69469223 chr10_27182399_27183380 chr12_58721242_58730698	240	0.681818	221	0.447368	6.8999e-11	chr3_112743479_112752282 chr4_69463709_69469223 chr11_101565794_101575259 chr12_58721242_58730698	6	0.0116505	325	0.643564	2.89448e-102	chr3_185280336_185289515 chr4_69463709_69469223 chr6_57623896_57628704 chr22_18926187_18935307	146
chr1_75842771_75849143 chr3_112743479_112752282 chr3_185280336_185289515 chr4_69463709_69469223	160	0.239163	179	0.508523	2.19809e-17	chr3_112743479_112752282 chr3_185280336_185289515 chr4_69463709_69469223 chr19_22414379_22414380	528	0.789238	88	0.170874	2.77419e-98	chr1_75842771_75849143 chr6_78427019_78436083 chr10_27182399_27183380 chr12_55727215_55728183	115	0.171898	271	0.536634	8.79972e-39	chr4_69463709_69469223 chr10_27182399_27183380 chr12_55727215_55728183 chr19_22414379_22414380	402	0.600897	132	0.267206	8.09791e-29	chr5_156084717_156093896 chr6_78427019_78436083 chr11_101565794_101575259 chr12_55727215_55728183	213	0.605114	23	0.0446602	2.14205e-73	chr1_75842771_75849143 chr3_185280336_185289515 chr10_27182399_27183380 chr22_18926187_18935307	198	0.5625	347	0.687129	0.000967088	chr4_69463709_69469223 chr10_27182399_27183380 chr12_55727215_55728183 chr12_58721242_58730698	191	0.542614	154	0.311741	7.53658e-11	chr4_69463709_69469223 chr5_156084717_156093896 chr11_101565794_101575259 chr12_58721242_58730698	6	0.0116505	325	0.643564	2.89448e-102	chr4_69463709_69469223 chr5_156084717_156093896 chr6_57623896_57628704 chr6_78427019_78436083	145
chr1_75842771_75849143 chr4_69463709_69469223 chr10_27182399_27183380 chr22_18926187_18935307	161	0.240658	179	0.508523	3.51107e-17	chr3_112743479_112752282 chr4_69463709_69469223 chr5_156084717_156093896 chr19_22414379_22414380	528	0.789238	88	0.170874	2.77419e-98	chr1_75842771_75849143 chr3_185280336_185289515 chr6_57623896_57628704 chr12_55727215_55728183	113	0.168909	269	0.532673	8.79972e-39	chr4_69463709_69469223 chr5_156084717_156093896 chr6_78427019_78436083 chr11_101565794_101575259	487	0.727952	198	0.40081	1.97368e-28	chr6_78427019_78436083 chr11_101565794_101575259 chr12_55727215_55728183 chr22_18926187_18935307	213	0.605114	23	0.0446602	2.14205e-73	chr1_75842771_75849143 chr3_112743479_112752282 chr5_156084717_156093896 chr22_18926187_18935307	197	0.559659	346	0.685149	0.000967088	chr4_69463709_69469223 chr5_156084717_156093896 chr12_55727215_55728183 chr12_58721242_58730698	191	0.542614	155	0.313765	1.14064e-10	chr6_57623896_57628704 chr10_27182399_27183380 chr11_101565794_101575259 chr12_55727215_55728183	20	0.038835	346	0.685149	6.19172e-102	chr3_185280336_185289515 chr4_69463709_69469223 chr10_27182399_27183380 chr22_18926187_18935307	159
chr1_75842771_75849143 chr3_185280336_185289515 chr4_69463709_69469223 chr22_18926187_18935307	163	0.243647	180	0.511364	4.27086e-17	chr3_112743479_112752282 chr4_69463709_69469223 chr19_22414379_22414380 chr22_18926187_18935307	527	0.787743	88	0.170874	8.31951e-98	chr1_75842771_75849143 chr6_57623896_57628704 chr10_27182399_27183380 chr12_55727215_55728183	113	0.168909	269	0.532673	8.79972e-39	chr3_112743479_112752282 chr4_69463709_69469223 chr6_78427019_78436083 chr11_101565794_101575259	477	0.713004	190	0.384615	2.32122e-28	chr4_69463709_69469223 chr6_57623896_57628704 chr11_101565794_101575259 chr12_55727215_55728183	186	0.528409	4	0.00776699	2.47193e-73	chr1_75842771_75849143 chr5_156084717_156093896 chr10_27182399_27183380 chr22_18926187_18935307	197	0.559659	346	0.685149	0.000967088	chr4_69463709_69469223 chr6_57623896_57628704 chr11_101565794_101575259 chr12_58721242_58730698	181	0.514205	144	0.291498	2.35962e-10	chr3_112743479_112752282 chr6_57623896_57628704 chr11_101565794_101575259 chr12_55727215_55728183	20	0.038835	345	0.683168	1.91713e-101	chr3_185280336_185289515 chr4_69463709_69469223 chr5_156084717_156093896 chr6_78427019_78436083	158
chr3_112743479_112752282 chr5_156084717_156093896 chr7_4622057_4640031 chr22_18926187_18935307	387	0.578475	104	0.295455	4.38698e-17	chr3_112743479_112752282 chr4_69463709_69469223 chr10_27182399_27183380 chr19_22414379_22414380	524	0.783259	87	0.168932	5.69881e-97	chr1_75842771_75849143 chr5_156084717_156093896 chr6_57623896_57628704 chr11_101565794_101575259	135	0.201794	290	0.574257	1.18724e-38	chr4_69463709_69469223 chr6_78427019_78436083 chr10_27182399_27183380 chr11_101565794_101575259	486	0.726457	198	0.40081	3.58206e-28	chr3_185280336_185289515 chr6_78427019_78436083 chr11_101565794_101575259 chr12_58721242_58730698	207	0.588068	19	0.0368932	5.44603e-73	chr1_75842771_75849143 chr3_112743479_112752282 chr6_78427019_78436083 chr22_18926187_18935307	192	0.545455	339	0.671287	0.000967088	chr3_112743479_112752282 chr6_57623896_57628704 chr11_101565794_101575259 chr12_55727215_55728183	214	0.607955	188	0.380567	2.9783e-10	chr4_69463709_69469223 chr6_57623896_57628704 chr11_101565794_101575259 chr12_58721242_58730698	6	0.0116505	322	0.637624	7.35088e-101	chr4_69463709_69469223 chr5_156084717_156093896 chr6_78427019_78436083 chr22_18926187_18935307	158
chr3_112743479_112752282 chr7_4622057_4640031 chr10_27182399_27183380 chr22_18926187_18935307	387	0.578475	104	0.295455	4.38698e-17	chr3_112743479_112752282 chr4_69463709_69469223 chr6_78427019_78436083 chr19_22414379_22414380	517	0.772795	86	0.16699	2.83062e-94	chr1_75842771_75849143 chr3_185280336_185289515 chr5_156084717_156093896 chr11_101565794_101575259	142	0.212257	296	0.586139	1.79837e-38	chr3_185280336_185289515 chr4_69463709_69469223 chr6_78427019_78436083 chr11_101565794_101575259	487	0.727952	199	0.402834	3.97649e-28	chr6_78427019_78436083 chr11_101565794_101575259 chr12_58721242_58730698 chr22_18926187_18935307	207	0.588068	19	0.0368932	5.44603e-73	chr1_75842771_75849143 chr3_185280336_185289515 chr5_156084717_156093896 chr6_78427019_78436083	192	0.545455	339	0.671287	0.000967088	chr3_185280336_185289515 chr4_69463709_69469223 chr11_101565794_101575259 chr12_58721242_58730698	186	0.528409	151	0.305668	3.01875e-10	chr3_185280336_185289515 chr6_78427019_78436083 chr11_101565794_101575259 chr12_55727215_55728183	23	0.0446602	348	0.689109	8.68809e-101	chr4_69463709_69469223 chr5_156084717_156093896 chr6_78427019_78436083 chr10_27182399_27183380	157
chr3_185280336_185289515 chr6_78427019_78436083 chr7_4622057_4640031 chr22_18926187_18935307	379	0.566517	100	0.284091	4.65492e-17	chr3_185280336_185289515 chr4_69463709_69469223 chr5_156084717_156093896 chr22_18926187_18935307	594	0.887892	160	0.31068	1.64676e-92	chr1_75842771_75849143 chr5_156084717_156093896 chr10_27182399_27183380 chr11_101565794_101575259	142	0.212257	296	0.586139	1.79837e-38	chr4_69463709_69469223 chr6_78427019_78436083 chr11_101565794_101575259 chr22_18926187_18935307	487	0.727952	199	0.402834	3.97649e-28	chr6_78427019_78436083 chr10_27182399_27183380 chr11_101565794_101575259 chr12_55727215_55728183	212	0.602273	23	0.0446602	7.12321e-73	chr1_75842771_75849143 chr6_78427019_78436083 chr10_27182399_27183380 chr22_18926187_18935307	192	0.545455	339	0.671287	0.000967088	chr4_69463709_69469223 chr11_101565794_101575259 chr12_58721242_58730698 chr22_18926187_18935307	186	0.528409	151	0.305668	3.01875e-10	chr5_156084717_156093896 chr6_78427019_78436083 chr11_101565794_101575259 chr12_55727215_55728183	23	0.0446602	348	0.689109	8.68809e-101	chr4_69463709_69469223 chr5_156084717_156093896 chr6_57623896_57628704 chr10_27182399_27183380	145
chr1_75842771_75849143 chr3_112743479_112752282 chr4_69463709_69469223 chr22_18926187_18935307	162	0.242152	179	0.508523	5.36528e-17	chr4_69463709_69469223 chr5_156084717_156093896 chr10_27182399_27183380 chr22_18926187_18935307	590	0.881913	159	0.308738	8.40886e-91	chr1_75842771_75849143 chr6_57623896_57628704 chr12_55727215_55728183 chr22_18926187_18935307	114	0.170404	269	0.532673	1.93866e-38	chr4_69463709_69469223 chr6_57623896_57628704 chr6_78427019_78436083 chr19_22414379_22414380	489	0.730942	202	0.408907	1.04887e-27	chr3_112743479_112752282 chr6_78427019_78436083 chr11_101565794_101575259 chr12_58721242_58730698	206	0.585227	19	0.0368932	1.78806e-72	chr1_75842771_75849143 chr3_112743479_112752282 chr6_57623896_57628704 chr10_27182399_27183380	191	0.542614	338	0.669307	0.000967088	chr4_69463709_69469223 chr10_27182399_27183380 chr11_101565794_101575259 chr12_58721242_58730698	185	0.525568	150	0.303644	3.3542e-10	chr6_78427019_78436083 chr11_101565794_101575259 chr12_55727215_55728183 chr22_18926187_18935307	23	0.0446602	348	0.689109	8.68809e-101	chr3_185280336_185289515 chr4_69463709_69469223 chr5_156084717_156093896 chr6_57623896_57628704	146
chr4_69463709_69469223 chr6_57623896_57628704 chr7_4622057_4640031 chr22_18926187_18935307	346	0.51719	84	0.238636	5.76198e-17	chr4_69463709_69469223 chr5_156084717_156093896 chr6_57623896_57628704 chr19_22414379_22414380	498	0.744395	78	0.151456	2.0587e-90	chr1_75842771_75849143 chr3_112743479_112752282 chr6_78427019_78436083 chr11_101565794_101575259	137	0.204783	291	0.576238	2.36992e-38	chr3_112743479_112752282 chr3_185280336_185289515 chr4_69463709_69469223 chr5_156084717_156093896	584	0.872945	292	0.591093	1.51317e-27	chr5_156084717_156093896 chr6_78427019_78436083 chr11_101565794_101575259 chr12_58721242_58730698	206	0.585227	19	0.0368932	1.78806e-72	chr1_75842771_75849143 chr3_112743479_112752282 chr4_69463709_69469223 chr12_58721242_58730698	139	0.394886	265	0.524752	0.000967088	chr4_69463709_69469223 chr5_156084717_156093896 chr11_101565794_101575259 chr12_58721242_58730698	185	0.525568	151	0.305668	5.02858e-10	chr6_78427019_78436083 chr10_27182399_27183380 chr11_101565794_101575259 chr12_55727215_55728183	23	0.0446602	347	0.687129	2.69672e-100	chr4_69463709_69469223 chr5_156084717_156093896 chr6_57623896_57628704 chr22_18926187_18935307	146
chr3_185280336_185289515 chr5_156084717_156093896 chr7_4622057_4640031 chr10_27182399_27183380	386	0.576981	104	0.295455	6.22345e-17	chr3_185280336_185289515 chr4_69463709_69469223 chr5_156084717_156093896 chr10_27182399_27183380	589	0.880419	159	0.308738	2.91001e-90	chr1_75842771_75849143 chr6_57623896_57628704 chr6_78427019_78436083 chr11_101565794_101575259	131	0.195815	285	0.564356	3.10792e-38	chr3_112743479_112752282 chr4_69463709_69469223 chr5_156084717_156093896 chr22_18926187_18935307	584	0.872945	292	0.591093	1.51317e-27	chr6_78427019_78436083 chr10_27182399_27183380 chr11_101565794_101575259 chr12_58721242_58730698	206	0.585227	19	0.0368932	1.78806e-72	chr1_75842771_75849143 chr4_69463709_69469223 chr10_27182399_27183380 chr12_58721242_58730698	139	0.394886	265	0.524752	0.000967088	chr3_112743479_112752282 chr3_185280336_185289515 chr11_101565794_101575259 chr12_55727215_55728183	219	0.622159	198	0.40081	9.30707e-10	chr4_69463709_69469223 chr6_78427019_78436083 chr11_101565794_101575259 chr12_58721242_58730698	6	0.0116505	320	0.633663	6.07352e-100	chr3_185280336_185289515 chr4_69463709_69469223 chr5_156084717_156093896 chr22_18926187_18935307	160
chr5_156084717_156093896 chr6_78427019_78436083 chr7_4622057_4640031 chr10_27182399_27183380	375	0.560538	99	0.28125	9.75553e-17	chr3_185280336_185289515 chr4_69463709_69469223 chr10_27182399_27183380 chr22_18926187_18935307	589	0.880419	159	0.308738	2.91001e-90	chr1_75842771_75849143 chr5_156084717_156093896 chr11_101565794_101575259 chr22_18926187_18935307	143	0.213752	296	0.586139	3.73159e-38	chr4_69463709_69469223 chr6_78427019_78436083 chr12_55727215_55728183 chr19_22414379_22414380	397	0.593423	133	0.269231	2.52936e-27	chr6_57623896_57628704 chr6_78427019_78436083 chr11_101565794_101575259 chr12_58721242_58730698	203	0.576705	17	0.0330097	2.57242e-72	chr1_75842771_75849143 chr4_69463709_69469223 chr6_57623896_57628704 chr11_101565794_101575259	133	0.377841	256	0.506931	0.000967088	chr3_112743479_112752282 chr5_156084717_156093896 chr11_101565794_101575259 chr12_55727215_55728183	218	0.619318	197	0.398785	1.06953e-09	chr3_112743479_112752282 chr6_78427019_78436083 chr11_101565794_101575259 chr12_55727215_55728183	23	0.0446602	346	0.685149	8.26123e-100	chr3_185280336_185289515 chr4_69463709_69469223 chr5_156084717_156093896 chr10_27182399_27183380	159
chr1_75842771_75849143 chr4_69463709_69469223 chr5_156084717_156093896 chr10_27182399_27183380	162	0.242152	178	0.505682	1.0788e-16	chr3_185280336_185289515 chr4_69463709_69469223 chr6_57623896_57628704 chr19_22414379_22414380	497	0.7429	78	0.151456	5.51482e-90	chr1_75842771_75849143 chr5_156084717_156093896 chr6_78427019_78436083 chr12_55727215_55728183	117	0.174888	271	0.536634	4.1822e-38	chr3_185280336_185289515 chr4_69463709_69469223 chr5_156084717_156093896 chr22_18926187_18935307	594	0.887892	304	0.615385	3.17134e-27	chr4_69463709_69469223 chr6_78427019_78436083 chr11_101565794_101575259 chr12_55727215_55728183	185	0.525568	5	0.00970874	4.76309e-72	chr3_112743479_112752282 chr5_156084717_156093896 chr6_78427019_78436083 chr12_58721242_58730698	265	0.752841	431	0.853465	0.00103759	chr3_185280336_185289515 chr6_57623896_57628704 chr11_101565794_101575259 chr12_55727215_55728183	215	0.610795	193	0.390688	1.1255e-09	chr6_57623896_57628704 chr6_78427019_78436083 chr11_101565794_101575259 chr12_55727215_55728183	20	0.038835	341	0.675248	1.63828e-99	chr4_69463709_69469223 chr5_156084717_156093896 chr10_27182399_27183380 chr22_18926187_18935307	159
chr3_185280336_185289515 chr5_156084717_156093896 chr19_22414379_22414380 chr22_18926187_18935307	564	0.843049	213	0.605114	1.25594e-16	chr4_69463709_69469223 chr6_57623896_57628704 chr10_27182399_27183380 chr19_22414379_22414380	495	0.73991	77	0.149515	1.05536e-89	chr1_75842771_75849143 chr6_78427019_78436083 chr12_55727215_55728183 chr22_18926187_18935307	117	0.174888	271	0.536634	4.1822e-38	chr3_112743479_112752282 chr3_185280336_185289515 chr4_69463709_69469223 chr22_18926187_18935307	584	0.872945	294	0.595142	6.36444e-27	chr3_185280336_185289515 chr4_69463709_69469223 chr11_101565794_101575259 chr12_58721242_58730698	186	0.528409	6	0.0116505	9.00559e-72	chr3_112743479_112752282 chr3_185280336_185289515 chr6_78427019_78436083 chr12_58721242_58730698	266	0.755682	432	0.855446	0.00105887	chr5_156084717_156093896 chr6_57623896_57628704 chr11_101565794_101575259 chr12_55727215_55728183	214	0.607955	192	0.388664	1.28754e-09	chr1_75842771_75849143 chr3_112743479_112752282 chr3_185280336_185289515 chr10_27182399_27183380	31	0.0601942	348	0.689109	3.19181e-95	chr3_112743479_112752282 chr4_69463709_69469223 chr6_57623896_57628704 chr6_78427019_78436083	144
chr3_112743479_112752282 chr3_185280336_185289515 chr7_4622057_4640031 chr22_18926187_18935307	386	0.576981	105	0.298295	1.26927e-16	chr4_69463709_69469223 chr6_57623896_57628704 chr19_22414379_22414380 chr22_18926187_18935307	496	0.741405	78	0.151456	1.48701e-89	chr1_75842771_75849143 chr5_156084717_156093896 chr6_57623896_57628704 chr12_55727215_55728183	115	0.171898	269	0.532673	4.1822e-38	chr3_112743479_112752282 chr4_69463709_69469223 chr5_156084717_156093896 chr10_27182399_27183380	580	0.866966	291	0.589069	1.58879e-26	chr4_69463709_69469223 chr11_101565794_101575259 chr12_58721242_58730698 chr22_18926187_18935307	186	0.528409	6	0.0116505	9.00559e-72	chr3_185280336_185289515 chr5_156084717_156093896 chr6_78427019_78436083 chr12_58721242_58730698	266	0.755682	432	0.855446	0.00105887	chr3_112743479_112752282 chr11_101565794_101575259 chr12_55727215_55728183 chr22_18926187_18935307	218	0.619318	198	0.40081	1.514e-09	chr1_75842771_75849143 chr3_112743479_112752282 chr3_185280336_185289515 chr5_156084717_156093896	31	0.0601942	347	0.687129	9.33066e-95	chr3_112743479_112752282 chr3_185280336_185289515 chr4_69463709_69469223 chr6_78427019_78436083	157
chr1_75842771_75849143 chr3_185280336_185289515 chr4_69463709_69469223 chr5_156084717_156093896	164	0.245142	179	0.508523	1.28154e-16	chr3_112743479_112752282 chr3_185280336_185289515 chr4_69463709_69469223 chr5_156084717_156093896	584	0.872945	159	0.308738	1.43594e-87	chr1_75842771_75849143 chr3_185280336_185289515 chr6_78427019_78436083 chr11_101565794_101575259	138	0.206278	291	0.576238	4.86876e-38	chr3_112743479_112752282 chr4_69463709_69469223 chr7_4622057_4640031 chr22_18926187_18935307	369	0.55157	117	0.236842	2.60085e-26	chr3_112743479_112752282 chr4_69463709_69469223 chr11_101565794_101575259 chr12_58721242_58730698	185	0.525568	6	0.0116505	2.84731e-71	chr6_78427019_78436083 chr10_27182399_27183380 chr12_58721242_58730698 chr22_18926187_18935307	266	0.755682	432	0.855446	0.00105887	chr3_112743479_112752282 chr10_27182399_27183380 chr11_101565794_101575259 chr12_55727215_55728183	217	0.616477	197	0.398785	1.73659e-09	chr1_75842771_75849143 chr3_112743479_112752282 chr3_185280336_185289515 chr22_18926187_18935307	31	0.0601942	347	0.687129	9.33066e-95	chr3_112743479_112752282 chr4_69463709_69469223 chr6_78427019_78436083 chr22_18926187_18935307	157
chr5_156084717_156093896 chr6_78427019_78436083 chr19_22414379_22414380 chr22_18926187_18935307	554	0.828102	206	0.585227	1.41962e-16	chr3_112743479_112752282 chr3_185280336_185289515 chr4_69463709_69469223 chr22_18926187_18935307	584	0.872945	159	0.308738	1.43594e-87	chr1_75842771_75849143 chr6_78427019_78436083 chr10_27182399_27183380 chr11_101565794_101575259	139	0.207773	291	0.576238	1.04432e-37	chr4_69463709_69469223 chr5_156084717_156093896 chr10_27182399_27183380 chr22_18926187_18935307	590	0.881913	303	0.61336	3.74915e-26	chr4_69463709_69469223 chr5_156084717_156093896 chr11_101565794_101575259 chr12_58721242_58730698	185	0.525568	6	0.0116505	2.84731e-71	chr1_75842771_75849143 chr3_112743479_112752282 chr5_156084717_156093896 chr6_57623896_57628704	191	0.542614	337	0.667327	0.00105887	chr3_185280336_185289515 chr4_69463709_69469223 chr12_58721242_58730698 chr22_18926187_18935307	242	0.6875	233	0.47166	1.80182e-09	chr1_75842771_75849143 chr3_112743479_112752282 chr5_156084717_156093896 chr10_27182399_27183380	31	0.0601942	347	0.687129	9.33066e-95	chr3_112743479_112752282 chr4_69463709_69469223 chr6_78427019_78436083 chr10_27182399_27183380	156
chr4_69463709_69469223 chr5_156084717_156093896 chr6_57623896_57628704 chr7_4622057_4640031	343	0.512706	84	0.238636	1.62692e-16	chr3_112743479_112752282 chr4_69463709_69469223 chr5_156084717_156093896 chr22_18926187_18935307	584	0.872945	159	0.308738	1.43594e-87	chr1_75842771_75849143 chr6_57623896_57628704 chr6_78427019_78436083 chr12_55727215_55728183	111	0.165919	263	0.520792	2.06818e-37	chr4_69463709_69469223 chr5_156084717_156093896 chr7_4622057_4640031 chr22_18926187_18935307	374	0.559043	121	0.244939	4.29002e-26	chr4_69463709_69469223 chr10_27182399_27183380 chr11_101565794_101575259 chr12_58721242_58730698	185	0.525568	6	0.0116505	2.84731e-71	chr1_75842771_75849143 chr5_156084717_156093896 chr6_57623896_57628704 chr10_27182399_27183380	191	0.542614	337	0.667327	0.00105887	chr6_57623896_57628704 chr11_101565794_101575259 chr12_55727215_55728183 chr22_18926187_18935307	214	0.607955	193	0.390688	1.80776e-09	chr1_75842771_75849143 chr3_112743479_112752282 chr10_27182399_27183380 chr22_18926187_18935307	31	0.0601942	347	0.687129	9.33066e-95	chr3_112743479_112752282 chr4_69463709_69469223 chr6_57623896_57628704 chr10_27182399_27183380	144
chr1_75842771_75849143 chr3_112743479_112752282 chr4_69463709_69469223 chr5_156084717_156093896	163	0.243647	178	0.505682	1.62692e-16	chr3_185280336_185289515 chr4_69463709_69469223 chr11_101565794_101575259 chr12_55727215_55728183	369	0.55157	5	0.00970874	2.27861e-87	chr1_75842771_75849143 chr6_78427019_78436083 chr11_101565794_101575259 chr22_18926187_18935307	140	0.209268	291	0.576238	2.20941e-37	chr3_112743479_112752282 chr3_185280336_185289515 chr4_69463709_69469223 chr10_27182399_27183380	580	0.866966	293	0.593117	6.40632e-26	chr4_69463709_69469223 chr6_57623896_57628704 chr11_101565794_101575259 chr12_58721242_58730698	181	0.514205	6	0.0116505	3.04206e-69	chr3_112743479_112752282 chr5_156084717_156093896 chr10_27182399_27183380 chr11_101565794_101575259	268	0.761364	434	0.859406	0.00106067	chr3_185280336_185289515 chr4_69463709_69469223 chr6_57623896_57628704 chr12_58721242_58730698	235	0.667614	223	0.451417	1.93893e-09	chr1_75842771_75849143 chr3_185280336_185289515 chr5_156084717_156093896 chr10_27182399_27183380	31	0.0601942	347	0.687129	9.33066e-95	chr3_112743479_112752282 chr3_185280336_185289515 chr4_69463709_69469223 chr6_57623896_57628704	145
chr3_112743479_112752282 chr5_156084717_156093896 chr7_4622057_4640031 chr10_27182399_27183380	383	0.572496	104	0.295455	1.81604e-16	chr4_69463709_69469223 chr6_57623896_57628704 chr6_78427019_78436083 chr19_22414379_22414380	489	0.730942	77	0.149515	3.96102e-87	chr1_75842771_75849143 chr5_156084717_156093896 chr6_78427019_78436083 chr11_101565794_101575259	140	0.209268	290	0.574257	4.9804e-37	chr3_112743479_112752282 chr4_69463709_69469223 chr10_27182399_27183380 chr22_18926187_18935307	580	0.866966	293	0.593117	6.40632e-26	chr4_69463709_69469223 chr6_78427019_78436083 chr11_101565794_101575259 chr12_58721242_58730698	179	0.508523	6	0.0116505	3.06661e-68	chr6_57623896_57628704 chr10_27182399_27183380 chr11_101565794_101575259 chr22_18926187_18935307	262	0.744318	427	0.845545	0.00106067	chr4_69463709_69469223 chr6_57623896_57628704 chr12_58721242_58730698 chr22_18926187_18935307	235	0.667614	223	0.451417	1.93893e-09	chr1_75842771_75849143 chr3_185280336_185289515 chr10_27182399_27183380 chr22_18926187_18935307	31	0.0601942	347	0.687129	9.33066e-95	chr3_112743479_112752282 chr4_69463709_69469223 chr6_57623896_57628704 chr22_18926187_18935307	145
chr3_112743479_112752282 chr6_78427019_78436083 chr7_4622057_4640031 chr22_18926187_18935307	375	0.560538	100	0.284091	1.90447e-16	chr4_69463709_69469223 chr11_101565794_101575259 chr12_55727215_55728183 chr22_18926187_18935307	368	0.550075	5	0.00970874	5.01728e-87	chr1_75842771_75849143 chr3_112743479_112752282 chr4_69463709_69469223 chr10_27182399_27183380	158	0.236173	304	0.60198	3.35711e-36	chr4_69463709_69469223 chr7_4622057_4640031 chr10_27182399_27183380 chr22_18926187_18935307	373	0.557549	121	0.244939	7.01723e-26	chr1_75842771_75849143 chr3_185280336_185289515 chr4_69463709_69469223 chr22_18926187_18935307	180	0.511364	9	0.0174757	2.0135e-66	chr1_75842771_75849143 chr3_185280336_185289515 chr5_156084717_156093896 chr22_18926187_18935307	198	0.5625	346	0.685149	0.00106067	chr3_185280336_185289515 chr4_69463709_69469223 chr5_156084717_156093896 chr12_58721242_58730698	241	0.684659	232	0.469636	1.99633e-09	chr1_75842771_75849143 chr3_112743479_112752282 chr3_185280336_185289515 chr6_57623896_57628704	25	0.0485437	338	0.669307	1.51908e-94	chr3_112743479_112752282 chr3_185280336_185289515 chr4_69463709_69469223 chr10_27182399_27183380	158
chr5_156084717_156093896 chr10_27182399_27183380 chr19_22414379_22414380 chr22_18926187_18935307	560	0.83707	211	0.599432	2.31975e-16	chr3_112743479_112752282 chr4_69463709_69469223 chr6_57623896_57628704 chr19_22414379_22414380	488	0.729447	77	0.149515	1.0421e-86	chr1_75842771_75849143 chr3_185280336_185289515 chr4_69463709_69469223 chr10_27182399_27183380	159	0.237668	304	0.60198	6.85634e-36	chr3_185280336_185289515 chr4_69463709_69469223 chr5_156084717_156093896 chr10_27182399_27183380	589	0.880419	303	0.61336	7.90768e-26	chr1_75842771_75849143 chr3_112743479_112752282 chr3_185280336_185289515 chr4_69463709_69469223	179	0.508523	9	0.0174757	6.05159e-66	chr1_75842771_75849143 chr3_112743479_112752282 chr3_185280336_185289515 chr6_57623896_57628704	192	0.545455	338	0.669307	0.00106067	chr3_185280336_185289515 chr4_69463709_69469223 chr10_27182399_27183380 chr12_58721242_58730698	241	0.684659	232	0.469636	1.99633e-09	chr1_75842771_75849143 chr3_112743479_112752282 chr6_57623896_57628704 chr10_27182399_27183380	25	0.0485437	338	0.669307	1.51908e-94	chr3_112743479_112752282 chr4_69463709_69469223 chr10_27182399_27183380 chr22_18926187_18935307	158
chr6_78427019_78436083 chr10_27182399_27183380 chr19_22414379_22414380 chr22_18926187_18935307	550	0.822123	204	0.579545	2.50091e-16	chr4_69463709_69469223 chr5_156084717_156093896 chr11_101565794_101575259 chr12_55727215_55728183	367	0.54858	5	0.00970874	1.09341e-86	chr1_75842771_75849143 chr4_69463709_69469223 chr6_57623896_57628704 chr10_27182399_27183380	151	0.22571	296	0.586139	1.34493e-35	chr3_185280336_185289515 chr4_69463709_69469223 chr7_4622057_4640031 chr22_18926187_18935307	374	0.559043	122	0.246964	8.73508e-26	chr1_75842771_75849143 chr3_112743479_112752282 chr4_69463709_69469223 chr22_18926187_18935307	179	0.508523	9	0.0174757	6.05159e-66	chr1_75842771_75849143 chr3_185280336_185289515 chr6_57623896_57628704 chr10_27182399_27183380	192	0.545455	338	0.669307	0.00106067	chr4_69463709_69469223 chr5_156084717_156093896 chr12_58721242_58730698 chr22_18926187_18935307	241	0.684659	232	0.469636	1.99633e-09	chr1_75842771_75849143 chr3_185280336_185289515 chr6_57623896_57628704 chr10_27182399_27183380	25	0.0485437	338	0.669307	1.51908e-94	chr3_112743479_112752282 chr4_69463709_69469223 chr5_156084717_156093896 chr6_78427019_78436083	157
chr3_185280336_185289515 chr5_156084717_156093896 chr6_78427019_78436083 chr7_4622057_4640031	374	0.559043	100	0.284091	2.68285e-16	chr4_69463709_69469223 chr10_27182399_27183380 chr11_101565794_101575259 chr12_55727215_55728183	367	0.54858	5	0.00970874	1.09341e-86	chr1_75842771_75849143 chr3_112743479_112752282 chr3_185280336_185289515 chr4_69463709_69469223	160	0.239163	304	0.60198	1.38245e-35	chr3_112743479_112752282 chr4_69463709_69469223 chr5_156084717_156093896 chr7_4622057_4640031	365	0.54559	116	0.234818	8.73508e-26	chr1_75842771_75849143 chr3_185280336_185289515 chr4_69463709_69469223 chr5_156084717_156093896	179	0.508523	9	0.0174757	6.05159e-66	chr1_75842771_75849143 chr5_156084717_156093896 chr6_78427019_78436083 chr22_18926187_18935307	192	0.545455	338	0.669307	0.00106067	chr4_69463709_69469223 chr10_27182399_27183380 chr12_58721242_58730698 chr22_18926187_18935307	241	0.684659	232	0.469636	1.99633e-09	chr1_75842771_75849143 chr3_112743479_112752282 chr5_156084717_156093896 chr22_18926187_18935307	31	0.0601942	346	0.685149	2.72565e-94	chr3_112743479_112752282 chr3_185280336_185289515 chr4_69463709_69469223 chr22_18926187_18935307	159
chr3_185280336_185289515 chr6_78427019_78436083 chr7_4622057_4640031 chr10_27182399_27183380	374	0.559043	100	0.284091	2.68285e-16	chr3_112743479_112752282 chr3_185280336_185289515 chr4_69463709_69469223 chr10_27182399_27183380	580	0.866966	158	0.306796	5.41199e-86	chr1_75842771_75849143 chr3_112743479_112752282 chr4_69463709_69469223 chr6_57623896_57628704	152	0.227205	296	0.586139	2.73812e-35	chr3_112743479_112752282 chr4_69463709_69469223 chr7_4622057_4640031 chr10_27182399_27183380	365	0.54559	116	0.234818	8.73508e-26	chr1_75842771_75849143 chr3_185280336_185289515 chr4_69463709_69469223 chr10_27182399_27183380	179	0.508523	9	0.0174757	6.05159e-66	chr6_57623896_57628704 chr11_101565794_101575259 chr12_55727215_55728183 chr12_58721242_58730698	170	0.482955	308	0.609901	0.00106067	chr6_57623896_57628704 chr10_27182399_27183380 chr11_101565794_101575259 chr12_55727215_55728183	213	0.605114	192	0.388664	1.99633e-09	chr1_75842771_75849143 chr3_185280336_185289515 chr5_156084717_156093896 chr22_18926187_18935307	31	0.0601942	346	0.685149	2.72565e-94	chr3_112743479_112752282 chr4_69463709_69469223 chr5_156084717_156093896 chr6_57623896_57628704	145
chr1_75842771_75849143 chr4_69463709_69469223 chr5_156084717_156093896 chr22_18926187_18935307	166	0.248132	179	0.508523	2.94924e-16	chr3_112743479_112752282 chr4_69463709_69469223 chr5_156084717_156093896 chr10_27182399_27183380	580	0.866966	158	0.306796	5.41199e-86	chr1_75842771_75849143 chr3_185280336_185289515 chr4_69463709_69469223 chr6_57623896_57628704	153	0.2287	296	0.586139	5.59851e-35	chr3_112743479_112752282 chr3_185280336_185289515 chr4_69463709_69469223 chr7_4622057_4640031	365	0.54559	117	0.236842	1.87282e-25	chr1_75842771_75849143 chr4_69463709_69469223 chr5_156084717_156093896 chr22_18926187_18935307	179	0.508523	9	0.0174757	6.05159e-66	chr1_75842771_75849143 chr4_69463709_69469223 chr5_156084717_156093896 chr12_58721242_58730698	139	0.394886	264	0.522772	0.00106067	chr4_69463709_69469223 chr5_156084717_156093896 chr6_57623896_57628704 chr12_58721242_58730698	234	0.664773	222	0.449393	2.14752e-09	chr1_75842771_75849143 chr5_156084717_156093896 chr10_27182399_27183380 chr22_18926187_18935307	31	0.0601942	346	0.685149	2.72565e-94	chr3_112743479_112752282 chr3_185280336_185289515 chr4_69463709_69469223 chr5_156084717_156093896	159
chr3_112743479_112752282 chr4_69463709_69469223 chr11_101565794_101575259 chr19_22414379_22414380	441	0.659193	136	0.386364	2.98809e-16	chr3_112743479_112752282 chr4_69463709_69469223 chr10_27182399_27183380 chr22_18926187_18935307	580	0.866966	158	0.306796	5.41199e-86	chr3_185280336_185289515 chr6_57623896_57628704 chr10_27182399_27183380 chr12_58721242_58730698	337	0.503737	431	0.853465	5.80227e-35	chr4_69463709_69469223 chr5_156084717_156093896 chr7_4622057_4640031 chr10_27182399_27183380	369	0.55157	120	0.242915	2.41735e-25	chr1_75842771_75849143 chr4_69463709_69469223 chr10_27182399_27183380 chr22_18926187_18935307	179	0.508523	9	0.0174757	6.05159e-66	chr1_75842771_75849143 chr3_112743479_112752282 chr4_69463709_69469223 chr11_101565794_101575259	137	0.389205	261	0.516832	0.00106067	chr4_69463709_69469223 chr6_57623896_57628704 chr10_27182399_27183380 chr12_58721242_58730698	234	0.664773	222	0.449393	2.14752e-09	chr1_75842771_75849143 chr3_112743479_112752282 chr5_156084717_156093896 chr6_57623896_57628704	25	0.0485437	337	0.667327	4.24907e-94	chr3_112743479_112752282 chr4_69463709_69469223 chr5_156084717_156093896 chr22_18926187_18935307	159
chr3_185280336_185289515 chr4_69463709_69469223 chr6_57623896_57628704 chr7_4622057_4640031	343	0.512706	85	0.241477	3.22815e-16	chr4_69463709_69469223 chr5_156084717_156093896 chr6_78427019_78436083 chr22_18926187_18935307	580	0.866966	158	0.306796	5.41199e-86	chr1_75842771_75849143 chr4_69463709_69469223 chr10_27182399_27183380 chr22_18926187_18935307	161	0.240658	303	0.6	6.11112e-35	chr3_185280336_185289515 chr4_69463709_69469223 chr5_156084717_156093896 chr7_4622057_4640031	370	0.553064	121	0.244939	3.09064e-25	chr1_75842771_75849143 chr3_112743479_112752282 chr4_69463709_69469223 chr5_156084717_156093896	178	0.505682	9	0.0174757	1.8619e-65	chr1_75842771_75849143 chr4_69463709_69469223 chr10_27182399_27183380 chr11_101565794_101575259	137	0.389205	261	0.516832	0.00106067	chr4_69463709_69469223 chr6_78427019_78436083 chr12_55727215_55728183 chr12_58721242_58730698	185	0.525568	155	0.313765	2.14752e-09	chr1_75842771_75849143 chr3_112743479_112752282 chr6_57623896_57628704 chr22_18926187_18935307	25	0.0485437	337	0.667327	4.24907e-94	chr3_112743479_112752282 chr4_69463709_69469223 chr5_156084717_156093896 chr10_27182399_27183380	158
chr3_185280336_185289515 chr6_78427019_78436083 chr19_22414379_22414380 chr22_18926187_18935307	552	0.825112	206	0.585227	3.70247e-16	chr3_185280336_185289515 chr4_69463709_69469223 chr6_78427019_78436083 chr22_18926187_18935307	579	0.865471	158	0.306796	1.80043e-85	chr3_112743479_112752282 chr6_57623896_57628704 chr10_27182399_27183380 chr12_58721242_58730698	336	0.502242	430	0.851485	8.48765e-35	chr3_185280336_185289515 chr4_69463709_69469223 chr10_27182399_27183380 chr22_18926187_18935307	589	0.880419	305	0.617409	3.12457e-25	chr1_75842771_75849143 chr3_112743479_112752282 chr4_69463709_69469223 chr10_27182399_27183380	178	0.505682	9	0.0174757	1.8619e-65	chr1_75842771_75849143 chr4_69463709_69469223 chr6_78427019_78436083 chr11_101565794_101575259	133	0.377841	255	0.50495	0.00106067	chr4_69463709_69469223 chr5_156084717_156093896 chr10_27182399_27183380 chr12_58721242_58730698	240	0.681818	231	0.467611	2.29152e-09	chr1_75842771_75849143 chr3_185280336_185289515 chr5_156084717_156093896 chr6_57623896_57628704	25	0.0485437	337	0.667327	4.24907e-94	chr3_112743479_112752282 chr5_156084717_156093896 chr7_4622057_4640031 chr10_27182399_27183380	299
chr5_156084717_156093896 chr6_78427019_78436083 chr10_27182399_27183380 chr19_22414379_22414380	550	0.822123	205	0.582386	4.96627e-16	chr3_185280336_185289515 chr4_69463709_69469223 chr5_156084717_156093896 chr6_78427019_78436083	578	0.863976	158	0.306796	5.95383e-85	chr1_75842771_75849143 chr3_112743479_112752282 chr4_69463709_69469223 chr22_18926187_18935307	162	0.242152	303	0.6	1.20917e-34	chr3_185280336_185289515 chr4_69463709_69469223 chr7_4622057_4640031 chr10_27182399_27183380	369	0.55157	121	0.244939	5.0599e-25	chr1_75842771_75849143 chr4_69463709_69469223 chr5_156084717_156093896 chr10_27182399_27183380	178	0.505682	9	0.0174757	1.8619e-65	chr1_75842771_75849143 chr3_185280336_185289515 chr4_69463709_69469223 chr12_58721242_58730698	140	0.397727	265	0.524752	0.00106898	chr3_185280336_185289515 chr5_156084717_156093896 chr11_101565794_101575259 chr12_55727215_55728183	219	0.622159	202	0.408907	3.4722e-09	chr1_75842771_75849143 chr3_185280336_185289515 chr6_57623896_57628704 chr22_18926187_18935307	25	0.0485437	337	0.667327	4.24907e-94	chr3_112743479_112752282 chr3_185280336_185289515 chr5_156084717_156093896 chr7_4622057_4640031	299
chr3_112743479_112752282 chr3_185280336_185289515 chr5_156084717_156093896 chr7_4622057_4640031	382	0.571001	105	0.298295	5.01312e-16	chr4_69463709_69469223 chr6_78427019_78436083 chr10_27182399_27183380 chr22_18926187_18935307	577	0.862481	157	0.304854	6.05447e-85	chr1_75842771_75849143 chr4_69463709_69469223 chr5_156084717_156093896 chr10_27182399_27183380	162	0.242152	303	0.6	1.20917e-34	chr3_112743479_112752282 chr4_69463709_69469223 chr6_57623896_57628704 chr11_101565794_101575259	451	0.674141	183	0.370445	3.569e-24	chr3_112743479_112752282 chr3_185280336_185289515 chr4_69463709_69469223 chr6_57623896_57628704	303	0.860795	145	0.281553	1.73987e-62	chr3_112743479_112752282 chr3_185280336_185289515 chr10_27182399_27183380 chr11_101565794_101575259	269	0.764205	435	0.861386	0.00107622	chr3_112743479_112752282 chr4_69463709_69469223 chr6_78427019_78436083 chr12_58721242_58730698	233	0.661932	222	0.449393	3.5094e-09	chr1_75842771_75849143 chr5_156084717_156093896 chr6_57623896_57628704 chr10_27182399_27183380	25	0.0485437	337	0.667327	4.24907e-94	chr3_112743479_112752282 chr3_185280336_185289515 chr7_4622057_4640031 chr10_27182399_27183380	299
chr3_112743479_112752282 chr3_185280336_185289515 chr7_4622057_4640031 chr10_27182399_27183380	382	0.571001	105	0.298295	5.01312e-16	chr4_69463709_69469223 chr5_156084717_156093896 chr6_78427019_78436083 chr10_27182399_27183380	576	0.860987	157	0.304854	1.98328e-84	chr3_112743479_112752282 chr3_185280336_185289515 chr6_57623896_57628704 chr12_58721242_58730698	337	0.503737	430	0.851485	1.47411e-34	chr4_69463709_69469223 chr6_57623896_57628704 chr12_55727215_55728183 chr19_22414379_22414380	374	0.559043	128	0.259109	7.52647e-24	chr3_185280336_185289515 chr4_69463709_69469223 chr6_57623896_57628704 chr10_27182399_27183380	303	0.860795	145	0.281553	1.73987e-62	chr3_185280336_185289515 chr5_156084717_156093896 chr10_27182399_27183380 chr11_101565794_101575259	269	0.764205	435	0.861386	0.00107622	chr3_185280336_185289515 chr11_101565794_101575259 chr12_55727215_55728183 chr22_18926187_18935307	219	0.622159	203	0.410931	4.90947e-09	chr1_75842771_75849143 chr6_57623896_57628704 chr10_27182399_27183380 chr22_18926187_18935307	25	0.0485437	337	0.667327	4.24907e-94	chr3_112743479_112752282 chr5_156084717_156093896 chr7_4622057_4640031 chr22_18926187_18935307	299
chr3_185280336_185289515 chr10_27182399_27183380 chr19_22414379_22414380 chr22_18926187_18935307	558	0.834081	211	0.599432	6.22654e-16	chr4_69463709_69469223 chr6_78427019_78436083 chr11_101565794_101575259 chr12_55727215_55728183	360	0.538117	5	0.00970874	2.69366e-84	chr1_75842771_75849143 chr3_112743479_112752282 chr4_69463709_69469223 chr6_78427019_78436083	155	0.231689	296	0.586139	2.21795e-34	chr4_69463709_69469223 chr6_78427019_78436083 chr7_4622057_4640031 chr22_18926187_18935307	365	0.54559	122	0.246964	7.8028e-24	chr3_112743479_112752282 chr3_185280336_185289515 chr4_69463709_69469223 chr10_27182399_27183380	311	0.883523	158	0.306796	2.66808e-62	chr4_69463709_69469223 chr6_78427019_78436083 chr11_101565794_101575259 chr12_58721242_58730698	179	0.508523	320	0.633663	0.00107622	chr3_185280336_185289515 chr10_27182399_27183380 chr11_101565794_101575259 chr12_55727215_55728183	218	0.619318	202	0.408907	5.58207e-09	chr1_75842771_75849143 chr5_156084717_156093896 chr6_57623896_57628704 chr22_18926187_18935307	25	0.0485437	336	0.665347	1.26695e-93	chr3_112743479_112752282 chr7_4622057_4640031 chr10_27182399_27183380 chr22_18926187_18935307	299
chr4_69463709_69469223 chr6_57623896_57628704 chr7_4622057_4640031 chr10_27182399_27183380	341	0.509716	85	0.241477	6.37415e-16	chr3_112743479_112752282 chr4_69463709_69469223 chr11_101565794_101575259 chr12_55727215_55728183	359	0.536622	5	0.00970874	5.88572e-84	chr1_75842771_75849143 chr3_112743479_112752282 chr4_69463709_69469223 chr5_156084717_156093896	163	0.243647	303	0.6	2.3652e-34	chr4_69463709_69469223 chr6_57623896_57628704 chr10_27182399_27183380 chr11_101565794_101575259	459	0.686099	191	0.38664	1.13007e-23	chr3_112743479_112752282 chr4_69463709_69469223 chr6_57623896_57628704 chr10_27182399_27183380	302	0.857955	144	0.279612	2.7608e-62	chr1_75842771_75849143 chr4_69463709_69469223 chr6_57623896_57628704 chr12_58721242_58730698	136	0.386364	259	0.512871	0.00107622	chr5_156084717_156093896 chr11_101565794_101575259 chr12_55727215_55728183 chr22_18926187_18935307	218	0.619318	202	0.408907	5.58207e-09	chr3_185280336_185289515 chr11_101565794_101575259 chr12_55727215_55728183 chr12_58721242_58730698	12	0.023301	314	0.621782	1.03476e-92	chr3_112743479_112752282 chr3_185280336_185289515 chr7_4622057_4640031 chr22_18926187_18935307	299
chr3_185280336_185289515 chr5_156084717_156093896 chr6_78427019_78436083 chr19_22414379_22414380	552	0.825112	207	0.588068	7.41511e-16	chr3_185280336_185289515 chr4_69463709_69469223 chr6_78427019_78436083 chr10_27182399_27183380	575	0.859492	157	0.304854	6.35694e-84	chr1_75842771_75849143 chr3_185280336_185289515 chr4_69463709_69469223 chr22_18926187_18935307	163	0.243647	303	0.6	2.3652e-34	chr4_69463709_69469223 chr5_156084717_156093896 chr6_57623896_57628704 chr11_101565794_101575259	458	0.684604	191	0.38664	1.92518e-23	chr3_185280336_185289515 chr4_69463709_69469223 chr5_156084717_156093896 chr6_57623896_57628704	303	0.860795	146	0.283495	4.23412e-62	chr1_75842771_75849143 chr3_185280336_185289515 chr6_78427019_78436083 chr22_18926187_18935307	193	0.548295	339	0.671287	0.00108284	chr5_156084717_156093896 chr10_27182399_27183380 chr11_101565794_101575259 chr12_55727215_55728183	217	0.616477	201	0.406883	6.38977e-09	chr5_156084717_156093896 chr11_101565794_101575259 chr12_55727215_55728183 chr12_58721242_58730698	12	0.023301	314	0.621782	1.03476e-92	chr3_112743479_112752282 chr5_156084717_156093896 chr6_78427019_78436083 chr7_4622057_4640031	297
chr3_185280336_185289515 chr5_156084717_156093896 chr10_27182399_27183380 chr19_22414379_22414380	559	0.835575	212	0.602273	7.4577e-16	chr3_112743479_112752282 chr4_69463709_69469223 chr6_78427019_78436083 chr22_18926187_18935307	569	0.850523	157	0.304854	6.98339e-81	chr1_75842771_75849143 chr3_185280336_185289515 chr4_69463709_69469223 chr6_78427019_78436083	156	0.233184	296	0.586139	4.37406e-34	chr3_185280336_185289515 chr4_69463709_69469223 chr6_57623896_57628704 chr11_101565794_101575259	459	0.686099	192	0.388664	2.19954e-23	chr3_185280336_185289515 chr4_69463709_69469223 chr6_57623896_57628704 chr22_18926187_18935307	303	0.860795	146	0.283495	4.23412e-62	chr3_185280336_185289515 chr5_156084717_156093896 chr11_101565794_101575259 chr22_18926187_18935307	270	0.767045	436	0.863366	0.00111543	chr6_57623896_57628704 chr6_78427019_78436083 chr11_101565794_101575259 chr12_55727215_55728183	210	0.596591	192	0.388664	8.15148e-09	chr10_27182399_27183380 chr11_101565794_101575259 chr12_55727215_55728183 chr12_58721242_58730698	12	0.023301	314	0.621782	1.03476e-92	chr3_112743479_112752282 chr6_78427019_78436083 chr7_4622057_4640031 chr10_27182399_27183380	297
chr3_112743479_112752282 chr6_78427019_78436083 chr7_4622057_4640031 chr10_27182399_27183380	371	0.554559	100	0.284091	7.4577e-16	chr3_112743479_112752282 chr3_185280336_185289515 chr4_69463709_69469223 chr6_78427019_78436083	568	0.849028	157	0.304854	2.16756e-80	chr1_75842771_75849143 chr4_69463709_69469223 chr6_78427019_78436083 chr10_27182399_27183380	156	0.233184	296	0.586139	4.37406e-34	chr3_112743479_112752282 chr4_69463709_69469223 chr6_78427019_78436083 chr7_4622057_4640031	355	0.530643	117	0.236842	2.52972e-23	chr3_112743479_112752282 chr3_185280336_185289515 chr4_69463709_69469223 chr5_156084717_156093896	311	0.883523	159	0.308738	6.15764e-62	chr1_75842771_75849143 chr4_69463709_69469223 chr5_156084717_156093896 chr11_101565794_101575259	137	0.389205	260	0.514851	0.00116021	chr4_69463709_69469223 chr6_78427019_78436083 chr11_101565794_101575259 chr12_58721242_58730698	179	0.508523	151	0.305668	8.43794e-09	chr11_101565794_101575259 chr12_55727215_55728183 chr12_58721242_58730698 chr22_18926187_18935307	12	0.023301	314	0.621782	1.03476e-92	chr3_112743479_112752282 chr3_185280336_185289515 chr6_78427019_78436083 chr7_4622057_4640031	297
chr3_112743479_112752282 chr5_156084717_156093896 chr6_78427019_78436083 chr7_4622057_4640031	370	0.553064	100	0.284091	1.07009e-15	chr3_112743479_112752282 chr4_69463709_69469223 chr5_156084717_156093896 chr6_78427019_78436083	568	0.849028	157	0.304854	2.16756e-80	chr3_185280336_185289515 chr6_57623896_57628704 chr12_58721242_58730698 chr22_18926187_18935307	339	0.506726	430	0.851485	4.3938e-34	chr4_69463709_69469223 chr5_156084717_156093896 chr6_78427019_78436083 chr7_4622057_4640031	360	0.538117	121	0.244939	4.15794e-23	chr3_112743479_112752282 chr3_185280336_185289515 chr4_69463709_69469223 chr22_18926187_18935307	311	0.883523	159	0.308738	6.15764e-62	chr6_57623896_57628704 chr6_78427019_78436083 chr10_27182399_27183380 chr12_58721242_58730698	260	0.738636	424	0.839604	0.0011794	chr10_27182399_27183380 chr11_101565794_101575259 chr12_55727215_55728183 chr22_18926187_18935307	217	0.616477	202	0.408907	8.92347e-09	chr3_112743479_112752282 chr11_101565794_101575259 chr12_55727215_55728183 chr12_58721242_58730698	12	0.023301	313	0.619802	2.93124e-92	chr3_112743479_112752282 chr6_78427019_78436083 chr7_4622057_4640031 chr22_18926187_18935307	297
chr3_185280336_185289515 chr6_78427019_78436083 chr10_27182399_27183380 chr19_22414379_22414380	548	0.819133	205	0.582386	1.29444e-15	chr3_112743479_112752282 chr4_69463709_69469223 chr6_78427019_78436083 chr10_27182399_27183380	566	0.846039	156	0.302913	6.6524e-80	chr6_57623896_57628704 chr10_27182399_27183380 chr12_58721242_58730698 chr22_18926187_18935307	339	0.506726	430	0.851485	4.3938e-34	chr4_69463709_69469223 chr6_78427019_78436083 chr7_4622057_4640031 chr10_27182399_27183380	360	0.538117	121	0.244939	4.15794e-23	chr3_185280336_185289515 chr4_69463709_69469223 chr5_156084717_156093896 chr10_27182399_27183380	311	0.883523	159	0.308738	6.15764e-62	chr3_112743479_112752282 chr5_156084717_156093896 chr10_27182399_27183380 chr12_58721242_58730698	273	0.775568	439	0.869307	0.00118002	chr3_112743479_112752282 chr6_78427019_78436083 chr11_101565794_101575259 chr12_55727215_55728183	213	0.605114	197	0.398785	1.08342e-08	chr3_185280336_185289515 chr4_69463709_69469223 chr11_101565794_101575259 chr12_55727215_55728183	5	0.00970874	301	0.59604	3.62542e-92	chr3_185280336_185289515 chr5_156084717_156093896 chr7_4622057_4640031 chr10_27182399_27183380	300
chr5_156084717_156093896 chr6_57623896_57628704 chr7_4622057_4640031 chr22_18926187_18935307	363	0.542601	97	0.275568	1.52799e-15	chr3_185280336_185289515 chr11_101565794_101575259 chr12_55727215_55728183 chr22_18926187_18935307	383	0.572496	23	0.0446602	1.05628e-79	chr1_75842771_75849143 chr3_185280336_185289515 chr4_69463709_69469223 chr5_156084717_156093896	164	0.245142	303	0.6	4.57689e-34	chr4_69463709_69469223 chr6_57623896_57628704 chr11_101565794_101575259 chr22_18926187_18935307	457	0.683109	192	0.388664	6.22803e-23	chr3_185280336_185289515 chr4_69463709_69469223 chr10_27182399_27183380 chr22_18926187_18935307	311	0.883523	159	0.308738	6.15764e-62	chr3_185280336_185289515 chr6_78427019_78436083 chr12_58721242_58730698 chr22_18926187_18935307	267	0.758523	432	0.855446	0.00118002	chr3_185280336_185289515 chr6_78427019_78436083 chr11_101565794_101575259 chr12_55727215_55728183	214	0.607955	202	0.408907	3.78949e-08	chr4_69463709_69469223 chr5_156084717_156093896 chr11_101565794_101575259 chr12_55727215_55728183	5	0.00970874	301	0.59604	3.62542e-92	chr5_156084717_156093896 chr7_4622057_4640031 chr10_27182399_27183380 chr22_18926187_18935307	300
chr3_112743479_112752282 chr4_69463709_69469223 chr6_57623896_57628704 chr7_4622057_4640031	338	0.505232	85	0.241477	1.7774e-15	chr4_69463709_69469223 chr11_101565794_101575259 chr12_55727215_55728183 chr19_22414379_22414380	339	0.506726	2	0.0038835	1.73154e-79	chr1_75842771_75849143 chr4_69463709_69469223 chr6_57623896_57628704 chr22_18926187_18935307	155	0.231689	295	0.584158	4.60768e-34	chr3_185280336_185289515 chr4_69463709_69469223 chr6_78427019_78436083 chr7_4622057_4640031	360	0.538117	122	0.246964	8.50093e-23	chr3_112743479_112752282 chr4_69463709_69469223 chr5_156084717_156093896 chr6_57623896_57628704	302	0.857955	145	0.281553	6.43394e-62	chr3_112743479_112752282 chr6_78427019_78436083 chr12_58721242_58730698 chr22_18926187_18935307	266	0.755682	431	0.853465	0.00118002	chr5_156084717_156093896 chr6_78427019_78436083 chr11_101565794_101575259 chr12_55727215_55728183	213	0.605114	201	0.406883	4.30165e-08	chr4_69463709_69469223 chr11_101565794_101575259 chr12_55727215_55728183 chr22_18926187_18935307	5	0.00970874	301	0.59604	3.62542e-92	chr3_185280336_185289515 chr5_156084717_156093896 chr7_4622057_4640031 chr22_18926187_18935307	300
chr3_112743479_112752282 chr3_185280336_185289515 chr6_78427019_78436083 chr7_4622057_4640031	369	0.55157	101	0.286932	3.08237e-15	chr3_185280336_185289515 chr5_156084717_156093896 chr11_101565794_101575259 chr12_55727215_55728183	382	0.571001	23	0.0446602	2.33488e-79	chr3_112743479_112752282 chr6_57623896_57628704 chr12_58721242_58730698 chr22_18926187_18935307	338	0.505232	429	0.849505	6.34779e-34	chr4_69463709_69469223 chr5_156084717_156093896 chr6_78427019_78436083 chr22_18926187_18935307	580	0.866966	304	0.615385	1.15765e-22	chr3_112743479_112752282 chr4_69463709_69469223 chr6_57623896_57628704 chr22_18926187_18935307	302	0.857955	145	0.281553	6.43394e-62	chr5_156084717_156093896 chr6_78427019_78436083 chr12_58721242_58730698 chr22_18926187_18935307	266	0.755682	431	0.853465	0.00118002	chr4_69463709_69469223 chr6_57623896_57628704 chr6_78427019_78436083 chr12_58721242_58730698	228	0.647727	223	0.451417	5.5178e-08	chr1_75842771_75849143 chr3_112743479_112752282 chr3_185280336_185289515 chr11_101565794_101575259	3	0.00582524	297	0.588119	5.70949e-92	chr3_185280336_185289515 chr7_4622057_4640031 chr10_27182399_27183380 chr22_18926187_18935307	300
[truncated: 527 more rows]
[truncated: 10 more columns]

## Sheet: n=5
		AFR		AMR				AFR		EAS				AFR		EUR				AFR		SAS				AMR		EAS				AMR		EUR				AMR		SAS				EAS		EUR
[truncated: 970 more rows]
[truncated: 10 more columns]
